# Supplementary material for: Identification of resistance sources and genomic regions regulating spot blotch resistance in Asian bread wheat (Triticum aestivum L.) via genome‐wide association study
Source: Plant Genome. 2026 Mar 27;19(2):e70228. doi: 10.1002/tpg2.70228 (PMC13022948; doi:10.1002/tpg2.70228)
Supplement: Supplementary file 2 — Table S1: Mean days to heading, plant height and AUDPC for spot blotch disease across environments (years) in bread wheat genotypes. Table S2: List of significant markers (p < 0.001) for spot blotch identified via GLM for each environment and the mean data. Table S3: List of significant markers (p < 0.001) for spot blotch identified via CMLM for each environment and the mean data. Table S4: List of significant markers (p < 0.001) for spot blotch identified via MLM for each environment and the mean data. Table S5: List of significant markers (p < 0.001) for spot blotch identified via MLMM for each environment and the mean data. Table S6: List of significant markers (p < 0.001) for spot blotch identified via FarmCPU for each environment and the mean data. Table S7: List of significant markers (p < 0.001) for days to heading identified via GLM for each environment and the mean data. Table S8: List of significant markers (p < 0.001) for days to heading identified via CMLM for each environment and the mean data. Table S9: List of significant markers (p < 0.001) for days to heading identified via MLM for each environment and the mean data. Table S10: List of significant markers (p < 0.001) for days to heading identified via MLMM for each environment and the mean data. Table S11: List of significant markers (p < 0.001) for days to heading identified via FarmCPU for each environment and the mean data. Table S12: List of significant markers (p < 0.001) for plant height identified via GLM for each environment and the mean data. Table S13: List of significant markers (p < 0.001) for plant height identified via CMLM for each environment and the mean data. Table S14: List of significant markers (p < 0.001) for plant height identified via MLM for each environment and the mean data. Table S15: List of significant markers (p < 0.001) for plant height identified via MLMM for each environment and the mean data. Table S16: List of significant markers (p < 0.001) for plant height ident [file TPG2-19-e70228-s001.xlsx]

## Sheet: Supp Table S1
Identification of Resistance Sources and Genomic Regions Regulating Spot Blotch Resistance in Asian Bread Wheat (Triticum aestivum L.) via Genome-Wide Association Study
Nikita Aggarwal1, Xinyao He2, Mukesh Rathore1, Farkhandah Jan1, Reyazul Rouf Mir1&3, Vikas Gupta4, Pawan K. Singh2*
1Division og Genetics and Plant Breeding, Faculty of Agriculture, SKUAST-Kashmir, India
2International Maize and Wheat Improvement Center, Texcoco C.P 56237, Mexico
3Centre for Crop and Food Innovation, WA State Agricultural Biotechnology Centre, Murdoch University, Murdoch WA 6150, Australia
4ICAR- Indian Institute of Wheat and Barley Research, Karnal, 132001, Haryana, India
*Corresponding author email address: PK.Singh@cgiar.org
Total number of pages: 35, Total number of figures: 6, Total number of tables: 3
Table S1 Mean days to heading, plant height and AUDPC for spot blotch disease across environments (years) in bread wheat genotypes.
S.no.	Taxa	Pedigree	DH20	PH20	SB20	DH21	PH21	SB21	DHAv	PHAv	SBAv
1	IND1	BRW 3792	63.5	75	959.568	65	90	792.901	64.25	82.5	876.235
2	IND2	BRW 3806	77.5	70	669.136	77	75	373.765	77.25	72.5	521.451
3	IND3	DBW 14	53.5	70	1852.78	56	80	1227.16	54.75	75	1539.97
4	IND4	DBW 88	66.5	80	824.383	65	85	483.951	65.75	82.5	654.167
5	IND5	DBW 90	64	80	1284.26	66	85	559.568	65	82.5	921.914
6	IND6	DBW107	59.5	80	1422.22	64	80	792.901	61.75	80	1107.56
7	IND7	DBW 150	71.5	70	926.543	66	80	512.037	68.75	75	719.29
8	IND8	DBW 168	63	75	937.963	66	80	324.074	64.5	77.5	631.019
9	IND9	DBW 173	75.5	85	946.914	70	95	445.062	72.75	90	695.988
10	IND10	DBW 187	69.5	80	1391.98	66	85	950.617	67.75	82.5	1171.3
11	IND11	DBW 189	62	65	1579.94	69	90	589.815	65.5	77.5	1084.88
12	IND12	DBW 196	62	85	1361.73	66	90	1106.17	64	87.5	1233.95
13	IND13	DBW 221	61.5	70	1703.4	66	80	1075.93	63.75	75	1389.66
14	IND14	DBW 222	62	80	1366.05	65	85	1101.85	63.5	82.5	1233.95
15	IND15	DBW 223	63.5	80	1270.99	64	85	643.827	63.75	82.5	957.407
16	IND16	DBW 233	60	75	1413.58	65	80	1231.48	62.5	77.5	1322.53
17	IND17	DBW 237	64	85	1301.23	64	90	872.84	64	87.5	1087.04
18	IND18	DBW 246	67.5	65	1087.96	66	80	518.519	66.75	72.5	803.241
19	IND19	DBW 247	73.5	65	1392.9	67	70	1181.79	70.25	67.5	1287.35
20	IND20	DBW 248	62	85	781.481	65	90	576.852	63.5	87.5	679.167
21	IND21	DBW 250	66.5	85	1258.95	70	90	594.136	68.25	87.5	926.543
22	IND22	DBW 252	62.5	90	858.025	67	90	518.519	64.75	90	688.272
23	IND23	DOK 1025(dic)	NA	NA	NA	84	80	501.235	NA	NA	NA
24	IND24	DOK 1029 (die)	NA	NA	NA	86	80	455.864	NA	NA	NA
25	IND25	GW 322	68	75	1197.53	65	85	920.37	66.5	80	1058.95
26	IND26	HD 2204	51	70	1995.37	53	80	1572.84	52	75	1784.1
27	IND27	HD 2643	69.5	80	1266.98	66	80	708.642	67.75	80	987.809
28	IND28	HD 2824	71	80	1208.02	71	100	639.506	71	90	923.765
29	IND29	HD 2967	58.5	75	1603.09	77	85	302.469	67.75	80	952.778
30	IND30	HD 2985	54.5	75	1677.78	64	80	1175.31	59.25	77.5	1426.54
31	IND31	HD 2987	53	80	1785.8	55	85	1140.74	54	82.5	1463.27
32	IND32	HD 3043	66	95	1361.73	66	90	792.901	66	92.5	1077.31
33	IND33	HD 3118	62	80	1537.04	65	90	1179.63	63.5	85	1358.33
34	IND34	HD 3171	56	85	1375.93	64	85	667.593	60	85	1021.76
35	IND35	HD 3184	69.5	75	978.086	68	80	445.062	68.75	77.5	711.574
36	IND36	HD 3219	62	75	1060.49	67	80	587.654	64.5	77.5	824.074
37	IND37	HD 3226	65	80	1575.93	66	75	924.691	65.5	77.5	1250.31
38	IND38	HD 3232	72.5	85	800	67	85	879.321	69.75	85	839.66
39	IND39	HD 3249	63.5	80	1164.2	65	85	894.444	64.25	82.5	1029.32
40	IND40	HD 3254	62	80	1024.38	66	85	512.037	64	82.5	768.21
41	IND41	HD 3272	65.5	80	1094.75	67	80	574.691	66.25	80	834.722
42	IND42	HI 1563	54	75	1995.37	54	85	1291.98	54	80	1643.67
43	IND43	HI 1612	69.5	80	735.185	71	90	350	70.25	85	542.593
44	IND44	HI 1617	56.5	85	1591.36	65	90	1062.96	60.75	87.5	1327.16
45	IND45	HI 1622	55.5	85	1699.38	64	85	1179.63	59.75	85	1439.51
46	IND46	HI 1628	64.5	80	1472.22	65	90	1123.46	64.75	85	1297.84
47	IND47	HI 8713 (d)	77.5	85	1165.12	69	75	920.37	73.25	80	1042.75
48	IND48	K 0307	57.5	90	1762.04	65	80	950.617	61.25	85	1356.33
49	IND49	K 1315	71	90	1018.21	66	85	741.049	68.5	87.5	879.63
50	IND50	K 1601	62.5	80	1322.84	66	85	950.617	64.25	82.5	1136.73
51	IND51	K 7903	50	70	1926.23	50	70	1415.12	50	70	1670.68
52	IND52	MAGHAR	64	100	1076.85	67	95	436.42	65.5	97.5	756.636
53	IND53	K 9107	63	95	1436.42	66	85	812.346	64.5	90	1124.38
54	IND54	KRL 19	55.5	80	1640.43	64	80	1216.36	59.75	80	1428.4
55	IND55	KRL 210	60.5	75	1374.69	65	85	721.605	62.75	80	1048.15
56	IND56	KRL 213	71.5	70	558.025	68	80	272.222	69.75	75	415.123
57	IND57	MACS 9	NA	NA	NA	72	90	488.272	NA	NA	NA
58	IND58	MP 1201	62.5	80	1320.68	66	85	730.247	64.25	82.5	1025.46
59	IND59	MP 1331	79	80	745.679	77	90	332.716	78	85	539.198
60	IND60	MP 4010	54.5	70	1995.37	54	80	1490.74	54.25	75	1743.06
61	IND61	NIAW 917	54.5	75	1848.46	57	85	1603.09	55.75	80	1725.77
62	IND62	NW 1014	51	85	1785.8	64	90	1304.94	57.5	87.5	1545.37
63	IND63	NW 2036	51	80	1757.72	56	85	1231.48	53.5	82.5	1494.6
64	IND64	WH 1105	63	80	1703.7	65	85	1188.27	64	82.5	1445.99
65	IND65	NW 5054	59	95	1634.57	66	95	1058.64	62.5	95	1346.6
66	IND66	PBW 677	62.5	85	1090.43	67	95	542.284	64.75	90	816.358
67	IND67	PBW 752	65	85	1233.02	65	80	635.185	65	82.5	934.105
68	IND68	PBW 762	60.5	75	1477.78	66	85	976.543	63.25	80	1227.16
69	IND69	PBW 763	63.5	85	1252.47	66	90	855.556	64.75	87.5	1054.01
70	IND70	PBW 766	65	85	1403.09	66	90	667.593	65.5	87.5	1035.34
71	IND71	PBW 769	64	75	1305.56	67	80	730.247	65.5	77.5	1017.9
72	IND72	PBW 771	78	80	799.383	73	85	311.111	75.5	82.5	555.247
73	IND73	PBW 773	57.5	75	1361.73	65	90	1088.89	61.25	82.5	1225.31
74	IND74	PBW 778	74.5	75	953.086	68	80	386.728	71.25	77.5	669.907
75	IND75	PBW 800	75.5	80	836.42	70	90	263.58	72.75	85	550
76	IND76	PBW 801	67.5	80	1161.42	67	90	665.432	67.25	85	913.426
77	IND77	POW 291 (D)	71.5	65	1047.84	66	75	831.79	68.75	70	939.815
78	IND78	POW 314 (D)	69.5	75	1100	66	80	808.025	67.75	77.5	954.012
79	IND79	RAJ3765	55	75	1917.59	65	80	1454.01	60	77.5	1685.8
80	IND80	RAJ 4037	60.5	65	1816.05	64	80	1529.63	62.25	72.5	1672.84
81	IND81	RAJ 4120	58	75	1723.15	65	80	1188.27	61.5	77.5	1455.71
82	IND82	SONALIKA	53	90	1852.78	53	90	1503.7	53	90	1678.24
83	IND83	TL 2969	51	90	1656.17	64	95	1209.88	57.5	92.5	1433.02
84	IND84	UP 2942	72.5	75	759.259	65	90	324.074	68.75	82.5	541.667
85	IND85	UP 2950	74.5	80	1341.98	69	85	719.444	71.75	82.5	1030.71
86	IND86	CBW 38	62.5	80	1150.93	66	90	669.753	64.25	85	910.34
87	IND87	UP 2981	76	75	858.025	67	85	460.185	71.5	80	659.105
88	IND88	UP 2993	59	80	951.235	67	85	406.173	63	82.5	678.704
89	IND89	VL 829	71.5	95	787.037	68	95	347.84	69.75	95	567.438
90	IND90	VL 907	70.5	80	1040.43	65	90	704.321	67.75	85	872.377
91	IND91	WB 2	65.5	80	1502.47	64	80	963.58	64.75	80	1233.02
92	IND92	WH 1218	54.5	85	1595.68	64	95	1153.7	59.25	90	1374.69
93	IND93	WH 1235	63	85	1489.51	65	90	959.259	64	87.5	1224.38
94	IND94	WR 544	50	85	1764.2	50	90	1603.09	50	87.5	1683.64
95	BGD1	BAW-1208	57	75	1643.21	53	90	1127.78	55	82.5	1385.49
96	BGD2	BAW-1243	53	90	1404.94	55	90	596.296	54	90	1000.62
97	BGD3	BAW-1254	58	85	1391.98	65	90	548.765	61.5	87.5	970.37
98	BGD4	BAW-1272	57	80	1004.94	58	85	667.593	57.5	82.5	836.265
99	BGD5	BAW-1280	62	85	1350	55	90	985.185	58.5	87.5	1167.59
100	BGD6	BAW-1286	56	80	1140.74	59	80	481.79	57.5	80	811.265
101	BGD7	BAW-1147	55	85	1575.93	61	95	1179.63	58	90	1377.78
102	BGD8	BAW-1300	67	80	1335.8	66	90	920.37	66.5	85	1128.09
103	BGD9	BAW-1290	52.5	85	1689.51	52	90	1101.85	52.25	87.5	1395.68
104	BGD10	BAW-1293	53	85	1366.05	56	90	674.074	54.5	87.5	1020.06
105	BGD11	BAW-1295	53	80	1348.77	55	85	626.543	54	82.5	987.654
106	BGD12	BAW-1296	52	85	1388.89	55	90	548.765	53.5	87.5	968.827
107	BGD13	BAW-1297	54	75	1792.28	55	75	924.691	54.5	75	1358.49
108	BGD14	BAW-1299	53	85	1458.02	55	95	795.062	54	90	1126.54
109	BGD15	BAW-1303	55	85	1816.05	59	90	1205.56	57	87.5	1510.8
110	BGD16	BAW-1304	54	75	1816.05	59	80	1037.04	56.5	77.5	1426.54
111	BGD17	BAW-1316	52	80	1498.15	50	90	944.136	51	85	1221.14
112	BGD19	BAW-1318	54	85	1245.68	58	80	464.506	56	82.5	855.093
113	BGD20	PRODIP/BAW 972	55.5	80	1562.96	59	85	786.42	57.25	82.5	1174.69
114	BGD21	BL3063/BARI GOM 27	50	80	1772.84	52	85	1246.6	51	82.5	1509.72
115	BGD22	BAW 65//BAW 968/SHTB	53.5	80	1531.48	66	85	911.728	59.75	82.5	1221.6
116	BGD23	BL3503/3/OASIS/3*ANGRA//708E	57	80	1598.77	65	85	792.901	61	82.5	1195.83
117	BGD24	BL3503/3/OASIS/3*ANGRA//708E	57	85	1498.15	65	85	833.951	61	85	1166.05
118	BGD25	BL3503/3/OASIS/3*ANGRA//708E	58	85	1672.22	66	85	1188.27	62	85	1430.25
119	BGD26	SUFI/PRODIP//BAW 972	51	85	1708.02	48	85	1153.7	49.5	85	1430.86
120	BGD27	BL3503/6/CS/TH.SC//3*PVN/3/MIRLO/BUC/4/MILAN/5/TILHI	52	75	1738.27	50	85	1127.78	51	80	1433.02
121	BGD28	BIJOY/GAA	60.5	95	1397.53	59	90	626.543	59.75	92.5	1012.04
122	BGD29	BIJOY/GAA	62	80	1262.35	64	90	464.506	63	85	863.426
123	BGD30	BIJOY//GOURAB/FANG60	57	105	1498.15	58	100	825.309	57.5	102.5	1161.73
124	BGD31	PRODIP/FRANCOLIN #1	55	95	1859.26	53	100	1387.04	54	97.5	1623.15
125	BGD32	PRODIP/FRANCOLIN #1	58.5	80	1653.7	59	90	1183.95	58.75	85	1418.83
126	BGD33	PRODIP/BAW 1059	52	85	1792.28	56	95	1209.88	54	90	1501.08
127	BGD34	PRODIP/BAW 1059	57	85	1725.31	58	100	1231.48	57.5	92.5	1478.4
128	BGD35	BAW 1027/BAW 1059/3/OASIS/3*ANGRA//708E	59.5	85	1662.35	59	90	1231.48	59.25	87.5	1446.91
129	BGD36	BAJ #1/CIRO16	71.5	85	1042.28	61	85	579.012	66.25	85	810.648
130	BGD37	ATTILA*2/HUITES//FINSI/3/ATTILA*2/PBW65/4/TRCH/SRTU//KACHU	63	90	1456.17	51	95	1175.31	57	92.5	1315.74
131	BGD38	SOURAV/4/PFAU/SERI.1B//AMAD/3/WAXWING	54	85	1357.41	55	90	881.481	54.5	87.5	1119.44
132	BGD39	SOURAV/4/PFAU/SERI.1B//AMAD/3/WAXWING	53	90	1288.27	52	90	985.185	52.5	90	1136.73
133	BGD40	SOURAV/4/PFAU/SERI.1B//AMAD/3/WAXWING	54	95	1327.16	56	85	1024.07	55	90	1175.62
134	BGD41	SOURAV/4/PFAU/SERI.1B//AMAD/3/WAXWING	54	85	1348.77	65	90	529.321	59.5	87.5	939.043
135	BGD42	SOURAV/3/HUW234+LR34/PRINIA//KRONSTAD F2004	62	85	1134.57	64	95	568.21	63	90	851.389
136	BGD43	SOURAV/3/HUW234+LR34/PRINIA//KRONSTAD F2004	59	85	1211.42	64	85	665.432	61.5	85	938.426
137	BGD44	SOURAV/3/HUW234+LR34/PRINIA//KRONSTAD F2004	59	85	1296.91	65	90	596.296	62	87.5	946.605
138	BGD45	SOURAV/3/HUW234+LR34/PRINIA//KRONSTAD F2004	58	80	1410.49	64	80	635.185	61	80	1022.84
139	BGD46	SOURAV/3/HUW234+LR34/PRINIA//KRONSTAD F2004	56.5	95	1296.91	55	85	756.173	55.75	90	1026.54
140	BGD47	SOURAV/3/HUW234+LR34/PRINIA//KRONSTAD F2004	55.5	85	1397.53	57	90	635.185	56.25	87.5	1016.36
141	BGD48	SOURAV/3/HUW234+LR34/PRINIA//KRONSTAD F2004	60	85	1168.21	59	90	550.926	59.5	87.5	859.568
142	BGD49	SOURAV/3/HUW234+LR34/PRINIA//KRONSTAD F2004	55	85	1143.21	57	90	587.654	56	87.5	865.432
143	BGD50	GOURAB/3/HUW234+LR34/PRINIA//KRONSTAD F2004	54.5	90	1458.02	59	95	976.543	56.75	92.5	1217.28
144	BGD51	CHIR7/ANB//CHIR1	69	80	746.914	65	85	332.716	67	82.5	539.815
145	BGD52	CHIR7/ANB//CHIR1	72	75	764.815	70	80	263.58	71	77.5	514.198
146	BGD53	CHIR7/ANB//CHIR1	67.5	85	765.741	65	90	347.84	66.25	87.5	556.79
147	BGD54	CHIR7/ANB//CHIR1	61	75	546.296	70	85	272.222	65.5	80	409.259
148	BGD55	CHIR7/ANB//CHIR1	74.5	75	639.506	59	80	272.222	66.75	77.5	455.864
149	BGD56	BIJOY/SHA3/4/SERI//SHA4/LIRA/3/CHIR1	62	75	1201.85	52	85	596.296	57	80	899.074
150	BGD57	BIJOY/SHA3/4/SERI//SHA4/LIRA/3/CHIR1	69	65	893.827	65	70	375.926	67	67.5	634.877
151	BGD58	BIJOY/3/EMB16/CBRD//CBRD	53.5	80	1436.42	57	85	754.012	55.25	82.5	1095.22
152	BGD59	BIJOY*2/BAW 996	65.5	80	1394.14	66	80	754.012	65.75	80	1074.07
153	BGD60	BIJOY*2/BAW 996	62	75	1249.38	65	80	596.296	63.5	77.5	922.84
154	BGD61	BIJOY*2/BAW 996	67	75	1228.7	67	85	315.432	67	80	772.068
155	BGD62	BARI GOM 26/BAW 1035	69	75	784.877	71	85	367.284	70	80	576.08
156	BGD63	BARI GOM 26/BAW 1035	57.5	90	1240.12	66	85	665.432	61.75	87.5	952.778
157	BGD64	BAW 1129/BIJOY	57	90	1142.9	59	95	540.123	58	92.5	841.512
158	BGD65	PRODIP/4/PFAU/SERI.1B//AMAD/3/WAXWING	66	80	989.815	65	85	715.123	65.5	82.5	852.469
159	BGD66	PRODIP/4/PFAU/SERI.1B//AMAD/3/WAXWING	67	75	1229.63	59	85	676.235	63	80	952.932
160	BGD67	KANCHAN//IAS63/ALDAN	57	85	1627.78	65	85	1106.17	61	85	1366.98
161	BGD68	SOURAV/BAW 1037	66.5	90	1344.44	65	95	885.802	65.75	92.5	1115.12
162	BGD69	SOURAV/BAW 1055	62.5	85	1093.21	64	85	920.37	63.25	85	1006.79
163	BGD70	SOURAV/BAW 1055	62.5	90	1432.1	64	90	1015.43	63.25	90	1223.77
164	BGD71	SOURAV/BAW 1055	62	85	1357.41	65	85	620.062	63.5	85	988.735
165	BGD72	BIJOY/BARI GOM 28	50	95	1498.15	57	90	697.84	53.5	92.5	1097.99
166	BGD73	BIJOY/BARI GOM 28	54.5	90	1202.78	57	100	501.235	55.75	95	852.006
167	BGD74	BIJOY/BARI GOM 28	65	80	1475.31	64	90	825.309	64.5	85	1150.31
168	BGD75	BARI GOM 26/3/OASIS/3*ANGRA//708E	55	85	1531.48	57	85	1067.28	56	85	1299.38
169	BGD76	BAW 1064/3/OASIS/3*ANGRA//708E	53	90	1783.64	59	95	1024.07	56	92.5	1403.86
170	BGD77	BARI GOM 26/3/OASIS/3*ANGRA//708E	67	80	1387.65	64	85	758.333	65.5	82.5	1072.99
171	BGD78	GOURAB/FANG60//BAW 1037	57.5	85	1514.2	57	100	989.506	57.25	92.5	1251.85
172	BGD79	GOURAB/FANG60//BAW 1037	58	90	1747.84	64	95	1231.48	61	92.5	1489.66
173	BGD80	GOURAB/FANG60//BAW 1037	58	95	1315.12	65	100	665.432	61.5	97.5	990.278
174	BGD81	GOURAB/FANG60//BAW 1037	56.5	90	1296.91	58	90	658.951	57.25	90	977.932
175	BGD82	BJY/3/OASIS/3*ANGRA//708E	52	90	1643.21	57	95	730.247	54.5	92.5	1186.73
176	BGD83	PRODIP/3/BL 1724/BL1887//BL2031	60.5	80	1413.58	59	90	820.988	59.75	85	1117.28
177	BGD84	PRODIP/3/BL 3373//BL1923/NL 876	51	85	1732.72	57	95	1240.12	54	90	1486.42
178	BGD85	KANCHAN/3/FANG60//RL6043/4*NAC/4/BIJOY	53	85	1816.05	57	95	1333.02	55	90	1574.54
179	BGD86	CHIPAK	66.5	75	1531.48	68	90	1231.48	67.25	82.5	1381.48
180	BGD87	MUCUY	70	75	1335.8	66	85	665.432	68	80	1000.62
181	BGD88	CAL/NH//H567.71/3/SERI/4/CAL/NH//H567.71/5/2*KAUZ/6/WH576/7/WH 542/8/WAXWING/9/ATTILA*2/PBW65//PIHA/3/ATTILA/2*PASTOR/10/UP2338*2/KKTS*2//YANAC	66	80	1012.04	69	85	464.506	67.5	82.5	738.272
182	BGD89	ELVIRA/CHIBIA//DIAMONDBIRD/4/2*MARCHOUCH*4/SAADA/3/2*FRET2/KUKUNA//FRET2	73.5	75	1282.41	68	85	721.605	70.75	80	1002.01
183	BGD90	SOKOLL/WESTONIA	74	80	1467.59	66	90	1222.84	70	85	1345.22
184	BGD91	PUB94.15.1.12/WBLL1	71	90	922.84	66	100	667.593	68.5	95	795.216
185	BGD92	BORLAUG100 F2014	72.5	80	1341.05	66	100	816.667	69.25	90	1078.86
186	BGD93	NAVJ07/4/68.111/RGB-U//WARD/3/AE.SQUARROSA (501)	67.5	85	1381.17	66	90	626.543	66.75	87.5	1003.86
187	BGD94	NAVJ07/3/GARZA/BOY//AE.SQUARROSA (1037)	70.5	85	1425.62	65	95	665.432	67.75	90	1045.52

## Sheet: Supp Table S2
Identification of Resistance Sources and Genomic Regions Regulating Spot Blotch Resistance in Asian Bread Wheat (Triticum aestivum L.) via Genome-Wide Association Study
Nikita Aggarwal1, Xinyao He2, Mukesh Rathore1, Farkhandah Jan1, Reyazul Rouf Mir1&3, Vikas Gupta4, Pawan K. Singh2*
1Division og Genetics and Plant Breeding, Faculty of Agriculture, SKUAST-Kashmir, India
2International Maize and Wheat Improvement Center, Texcoco C.P 56237, Mexico
3Centre for Crop and Food Innovation, WA State Agricultural Biotechnology Centre, Murdoch University, Murdoch WA 6150, Australia
4ICAR- Indian Institute of Wheat and Barley Research, Karnal, 132001, Haryana, India
*Corresponding author email address: PK.Singh@cgiar.org
Total number of pages: 35, Total number of figures: 6, Total number of tables: 3
Table S2: List of significant markers (p < 0.001) for spot blotch identified via GLM for each environment and the mean data.
SB20
S.no.	SNP	Chromosome	Position	P.value	maf	nobs	Rsquare.	effect
1	5325269	1A	312544857	6.25275e-07	0.0989305	187	12.5854	-255.694
2	1038481	1A	24268680	8.15067e-07	0.0534759	187	12.3088	-429.249
3	1229895	1A	311136401	1.13084e-06	0.109626	187	11.9685	-243.136
4	3958468	1A	165700021	1.22678e-06	0.0614973	187	11.8841	-279.216
5	2277157	1A	495451574	2.72659e-06	0.149733	187	11.0612	232.89
6	2254132	1A	506114709	2.18556e-05	0.120321	187	8.95982	-200.122
7	3064926	1A	509421832	9.40061e-05	0.160428	187	7.52565	175.489
8	1078423	1A	491653924	0.000270543	0.262032	187	6.50793	120.051
9	985057	1A	569265543	0.000298896	0.34492	187	6.41296	102.646
10	1150205	1A	588310278	0.000471349	0.104278	187	5.98116	-148.064
11	978301	1A	498700921	0.000521163	0.245989	187	5.88643	-110.403
12	1106916	1A	578929755	0.00060549	0.0882353	187	5.74536	163.19
13	1115737	1A	550035891	0.000771096	0.235294	187	5.51884	-111.727
14	1090465	1B	55315950	3.76143e-09	0.379679	187	18.1088	-205.694
15	1078006	1B	49832465	3.38257e-06	0.245989	187	10.8407	195.842
16	1128678	1B	51259783	2.96301e-05	0.360963	187	8.65793	-191.373
17	3022990	1B	91055905	3.10245e-05	0.368984	187	8.61243	138.586
18	1003611	1B	95171338	3.10565e-05	0.382353	187	8.61141	-140.99
19	3023898	1B	75941896	0.000120699	0.374332	187	7.28333	-130.881
20	1128282	1B	66042661	0.000156087	0.454545	187	7.03513	-147.75
21	1027289	1B	93729663	0.000200252	0.441176	187	6.79567	-140.102
22	3937513	1B	78458589	0.000525548	0.36631	187	5.87854	-113.95
23	3021598	1B	63170086	0.000609704	0.486631	187	5.73885	129.551
24	1082843	1B	63205423	0.00068277	0.483957	187	5.63268	121.395
25	1088189	1B	66146009	0.000721476	0.34492	187	5.58105	141.557
26	2266736	1B	96093103	0.000882035	0.40107	187	5.3934	-111.558
27	4910323	1D	57582091	1.81898e-05	0.390374	187	9.14262	-144.403
28	1080822	1D	42904053	0.00019154	0.195187	187	6.83834	-213.112
29	1263707	1D	394042438	0.000445529	0.13369	187	6.03436	-223.431
30	1091069	2A	528700315	1.03722e-07	0.0721925	187	14.4854	287.016
31	3955868	2A	106815147	4.92346e-07	0.0588235	187	12.8356	277.082
32	4910902	2A	539198321	4.62311e-06	0.141711	187	10.5222	-195.277
33	992420	2A	546535404	5.11191e-06	0.144385	187	10.42	-185.623
34	1059546	2A	362300324	9.87794e-06	0.0534759	187	9.75414	-353.244
35	1203009	2A	632111430	1.0806e-05	0.227273	187	9.66386	179.165
36	5580974	2A	629544216	1.38357e-05	0.229947	187	9.41597	172.926
37	6042987	2A	771736253	2.00631e-05	0.0534759	187	9.04496	-346.402
38	1121178	2A	631358216	2.18068e-05	0.205882	187	8.96204	-177.134
39	1143797	2A	727008246	2.93724e-05	0.0588235	187	8.66657	259.768
40	2257109	2A	536018841	3.08642e-05	0.15508	187	8.61755	-168.303
41	2257424	2A	560628257	3.11386e-05	0.195187	187	8.6088	169.869
42	1095535	2A	615122232	3.45772e-05	0.163102	187	8.5053	151.852
43	3064811	2A	556139018	5.39443e-05	0.114973	187	8.06772	181.775
44	1065743	2A	698703235	5.46068e-05	0.0508021	187	8.05575	246.022
45	1101257	2A	764311151	9.70708e-05	0.187166	187	7.49449	152.301
46	4992356	2A	544312404	0.000172754	0.104278	187	6.9375	170.352
47	12772440	2A	79276472	0.000197738	0.28877	187	6.80778	-130.225
48	4409299	2A	63318844	0.000215383	0.251337	187	6.72586	-140.673
49	984222	2A	169545092	0.00022057	0.122995	187	6.70307	-206.295
50	1071231	2A	479458729	0.00022388	0.304813	187	6.68882	112.321
51	3064393	2A	761982418	0.00027713	0.475936	187	6.485	117.526
52	4412032	2A	770176701	0.000287081	0.104278	187	6.45137	186.995
53	1250340	2A	776025307	0.000302914	0.0802139	187	6.40025	197.926
54	999103	2A	550175151	0.000311899	0.0828877	187	6.37244	-177.044
55	3064664	2A	19776473	0.000315379	0.363636	187	6.36188	-126.911
56	1068421	2A	746615266	0.000366187	0.449198	187	6.22002	-88.359
57	3026394	2A	741484554	0.000375653	0.0909091	187	6.19582	211.032
58	1091741	2A	621585502	0.000458168	0.213904	187	6.00794	-141.658
59	3955491	2A	83294657	0.000591111	0.213904	187	5.76794	134.072
60	995142	2A	562089123	0.000783568	0.187166	187	5.50385	-137.026
61	1105987	2A	754043548	0.000880308	0.160428	187	5.39522	179.177
62	4910904	2A	63318844	0.000925012	0.237968	187	5.34908	97.3012
63	3934726	2A	479447440	0.000943975	0.200535	187	5.33019	-139.793
64	5368919	2A	745867339	0.000957607	0.44385	187	5.31685	-101.509
65	1074791	2A	635792237	0.000992667	0.251337	187	5.28341	126.521
66	3947543	2B	162585747	4.2965e-07	0.0320856	187	12.9786	-528.114
67	1125454	2B	29324880	1.10288e-05	0.168449	187	9.64335	162.912
68	5411126	2B	203103280	1.37983e-05	0.15508	187	9.41869	-223.328
69	1055657	2B	73021851	4.54662e-05	0.42246	187	8.23558	236.944
70	1207009	2B	29996654	6.36525e-05	0.104278	187	7.90569	198.651
71	1017802	2B	776537237	6.60517e-05	0.0481283	187	7.86953	296.386
72	3020505	2B	753172468	7.30066e-05	0.179144	187	7.77178	148.773
73	1127399	2B	80318940	9.69001e-05	0.438503	187	7.4962	-118.71
74	1035585	2B	59637296	9.85658e-05	0.368984	187	7.47965	103.708
75	2299320	2B	27916516	0.000107706	0.355615	187	7.39363	-114.569
76	3942732	2B	688728284	0.000135841	0.398396	187	7.16911	105.155
77	2275535	2B	476049048	0.000146957	0.040107	187	7.09322	-348.934
78	1090446	2B	581654864	0.000186145	0.435829	187	6.86577	121.747
79	1093586	2B	57024112	0.000211289	0.270053	187	6.74424	108.197
80	1080025	2B	583790887	0.000215028	0.26738	187	6.72744	-108.561
81	1107303	2B	670204927	0.00021529	0.430481	187	6.72627	-96.3102
82	3064455	2B	736044200	0.00023075	0.486631	187	6.6599	-161.281
83	1863181	2B	210232340	0.000332465	0.40107	187	6.31173	90.1764
84	1039595	2B	589323707	0.000383362	0.371658	187	6.17656	98.8543
85	1148814	2B	57851415	0.000389554	0.350267	187	6.16138	-105.07
86	4007968	2B	57851481	0.000393556	0.315508	187	6.1517	92.5142
87	1692398	2B	203103280	0.000418185	0.26738	187	6.09424	-103.073
88	1126405	2B	604438612	0.00056224	0.449198	187	5.81502	94.8997
89	1105465	2B	738463651	0.00058863	0.122995	187	5.77189	167.242
90	1232962	2B	739052506	0.000729891	0.398396	187	5.5702	-143.564
91	3024776	2B	779813600	0.000755014	0.173797	187	5.53855	-145.903
92	1020809	2B	674387286	0.000833293	0.379679	187	5.44641	-93.9977
93	2252726	2B	218301465	0.000940001	0.272727	187	5.33412	96.8872
94	4910133	2D	498791197	2.48549e-06	0.0748663	187	11.1562	291.44
95	1103038	2D	519052546	7.98784e-06	0.0561497	187	9.96815	290.423
96	1128688	2D	396339663	1.34631e-05	0.0374332	187	9.44331	-414.786
97	3953334	2D	632445879	4.2665e-05	0.0641711	187	8.29812	330.369
98	1863500	2D	525507275	5.24406e-05	0.149733	187	8.09544	-208.277
99	994213	2D	515223343	9.55115e-05	0.205882	187	7.51022	-177.442
100	989465	2D	9918086	0.000120403	0.147059	187	7.28571	-217.032
101	1006951	2D	34113981	0.000120533	0.328877	187	7.28466	-101.251
102	1095108	2D	558650821	0.000242384	0.318182	187	6.61287	182.692
103	1696160	2D	638652585	0.000260017	0.0427807	187	6.5458	-354.697
104	4262222	2D	9194773	0.00027273	0.139037	187	6.50025	229.513
105	2258685	2D	32324736	0.00042132	0.13369	187	6.08718	-198.5
106	1101074	2D	5422937	0.000657463	0.179144	187	5.66808	-185.435
107	4990815	2D	546722988	0.000678858	0.216578	187	5.63807	173.145
108	1091041	2D	138875511	0.000772951	0.0347594	187	5.5166	360.831
109	1036899	2D	37305990	0.000974897	0.398396	187	5.30021	-86.0263
110	1204184	3A	629186250	3.15717e-06	0.262032	187	10.9112	-174.726
111	3951116	3A	696319193	6.64735e-05	0.205882	187	7.86331	144.824
112	3954869	3A	12550424	9.28431e-05	0.419786	187	7.53775	107.357
113	5970957	3A	622141526	0.000229969	0.235294	187	6.66314	140.596
114	1109698	3A	13443510	0.000374692	0.347594	187	6.19825	-132.281
115	4992547	3A	611132497	0.000454419	0.0614973	187	6.0157	-245.716
116	3028597	3A	722642841	0.000475832	0.254011	187	5.97222	99.4404
117	1150932	3A	16239640	0.000606008	0.171123	187	5.74456	-175.905
118	1003923	3B	1295732	2.10003e-07	0.323529	187	13.734	180.494
119	1037234	3B	681714448	3.1423e-07	0.106952	187	13.3079	-208.301
120	3026467	3B	138147411	1.27806e-06	0.184492	187	11.8417	172.681
121	1153735	3B	549392383	4.14683e-06	0.0320856	187	10.6329	-444.238
122	5411850	3B	684334097	6.83234e-06	0.0855615	187	10.126	-300.435
123	3064675	3B	22642491	7.15632e-06	0.179144	187	10.0792	151.177
124	2268570	3B	841026732	2.49305e-05	0.256684	187	8.82906	-144.607
125	997119	3B	140498898	3.00757e-05	0.262032	187	8.64315	146.422
126	1010250	3B	82158470	5.59754e-05	0.109626	187	8.0315	-163.043
127	4991340	3B	23311498	0.000109231	0.23262	187	7.38	-136.038
128	1093780	3B	81402789	0.0001125	0.131016	187	7.35143	-161.921
129	1079551	3B	4503685	0.000157762	0.409091	187	7.02485	-103.244
130	2260135	3B	847236986	0.000159838	0.251337	187	7.01227	129.065
131	3064867	3B	840077167	0.000188496	0.18984	187	6.85372	-128.96
132	3024566	3B	595651052	0.000197466	0.441176	187	6.8091	111.273
133	982332	3B	834778406	0.000205388	0.307487	187	6.77139	-108.636
134	1062024	3B	217843640	0.000210093	0.0989305	187	6.74968	163.442
135	1157327	3B	15021658	0.000233954	0.393048	187	6.64671	129.232
136	991168	3B	839553562	0.000333562	0.350267	187	6.3086	99.5503
137	1093886	3B	844998905	0.000372609	0.157754	187	6.20353	-125.019
138	1318889	3B	426767140	0.000398231	0.112299	187	6.14052	150.657
139	5324663	3B	773268424	0.000521774	0.0882353	187	5.88533	178.493
140	3022270	3B	447183909	0.000545877	0.106952	187	5.8428	143.819
141	1146041	3B	847239822	0.000592752	0.270053	187	5.76533	-118.123
142	1000905	3B	23307677	0.000593787	0.160428	187	5.7637	135.069
143	1230206	3B	22235650	0.000620714	0.221925	187	5.72205	-112.293
144	2279671	3B	837065171	0.000668288	0.192513	187	5.65277	-113.831
145	1129073	3B	85120931	0.000705267	0.176471	187	5.60232	128.271
146	1129270	3B	23149877	0.000797839	0.312834	187	5.48699	-113.981
147	4910791	3B	595912842	0.000831045	0.483957	187	5.44893	-99.6665
148	3064863	3B	505570196	0.000852018	0.0909091	187	5.42568	149.358
149	1059080	3B	680375512	0.000966826	0.141711	187	5.30794	122.361
150	1695432	3D	561275268	3.0439e-08	0.0909091	187	15.8073	-358.348
151	2258395	3D	606716643	3.42567e-05	0.179144	187	8.51449	-187.424
152	1021859	3D	365832378	0.000590806	0.457219	187	5.76843	-131.233
153	987623	3D	278653734	0.000975754	0.0588235	187	5.29939	251.599
154	1090716	4A	16238382	1.02932e-05	0.0775401	187	9.71273	246.806
155	1060737	4A	604102270	0.000215472	0.144385	187	6.72547	170.034
156	3033792	4A	723309813	0.000442289	0.44385	187	6.04126	100.213
157	1096142	4A	720292811	0.000445094	0.259358	187	6.03528	-103.017
158	1397352	4A	600629755	0.000511918	0.256684	187	5.90329	104.58
159	1213856	4A	4566264	0.00054592	0.328877	187	5.84273	97.2952
160	3570021	4A	616069767	0.000711729	0.112299	187	5.59378	189.115
161	1022225	4B	530723827	1.0435e-05	0.427807	187	9.69897	219.367
162	4261310	4B	481058169	0.000141767	0.459893	187	7.1279	-118.688
163	1119503	4B	98845208	0.000230689	0.184492	187	6.66015	177.42
164	1151382	4B	18531690	0.000250914	0.350267	187	6.57982	100.36
165	5411705	4B	103539325	0.000283079	0.187166	187	6.46475	-168.774
166	11314394	4B	112310108	0.000411434	0.192513	187	6.10964	-159.734
167	1124580	4B	154986472	0.000504111	0.216578	187	5.91778	111.953
168	1132777	4B	534215573	0.000526496	0.368984	187	5.87684	-98.0578
169	3222467	4B	482996583	0.000789696	0.462567	187	5.49657	-103.025
170	2276745	4D	511884151	6.63912e-06	0.13369	187	10.155	231.06
171	3954768	4D	513208099	4.29438e-05	0.152406	187	8.29171	-277.26
172	4261566	4D	313128331	5.61805e-05	0.0454545	187	8.02791	-335.636
173	4262945	4D	495998220	7.68283e-05	0.0427807	187	7.72202	336.266
174	1201923	4D	23765496	0.000475964	0.419786	187	5.97196	89.9944
175	1019249	4D	124498849	0.000745061	0.200535	187	5.55096	-177.064
176	994016	5A	705576477	3.54307e-09	0.112299	187	18.1755	-256.935
177	1107253	5A	705426220	9.13797e-08	0.251337	187	14.621	-219.202
178	3064895	5A	609462371	1.50764e-07	0.449198	187	14.0862	-144.532
179	3064855	5A	705217979	1.9106e-07	0.34492	187	13.8343	-170.821
180	1127308	5A	58940209	2.8786e-06	0.0989305	187	11.0057	-208.556
181	3027590	5A	54628494	4.89825e-06	0.0909091	187	10.4634	228.146
182	1179041	5A	58940847	1.99071e-05	0.109626	187	9.05273	188.632
183	1128853	5A	599568343	2.10532e-05	0.494652	187	8.99702	126.025
184	996683	5A	535808020	2.32925e-05	0.237968	187	8.89654	133.42
185	1695811	5A	66855420	3.97216e-05	0.120321	187	8.36851	172.272
186	1126783	5A	677170839	4.84769e-05	0.0855615	187	8.17258	179.185
187	1032435	5A	589275158	5.00994e-05	0.171123	187	8.14026	-200.128
188	1017337	5A	708513259	6.88088e-05	0.165775	187	7.82958	185.038
189	1097759	5A	665298247	8.53794e-05	0.15508	187	7.61924	145.006
190	1025788	5A	707655541	9.36265e-05	0.243316	187	7.52958	-150.113
191	994313	5A	667547820	0.000108707	0.307487	187	7.38466	-107.152
192	1054627	5A	57218739	0.000117557	0.0775401	187	7.30886	-182.868
193	5411867	5A	588454993	0.000145443	0.31016	187	7.1032	106.194
194	1216772	5A	570191061	0.000178235	0.176471	187	6.90748	-143.86
195	1135015	5A	482003627	0.000181748	0.0213904	187	6.88873	-466.869
196	1001892	5A	708250793	0.000194006	0.419786	187	6.82606	-132.17
197	991628	5A	513161849	0.000196156	0.315508	187	6.81549	135.245
198	1008751	5A	60919891	0.000269295	0.0721925	187	6.51234	-176.44
199	3026109	5A	707539880	0.000274373	0.248663	187	6.49453	131.227
200	982510	5A	570005001	0.000325452	0.339572	187	6.33199	-98.1713
201	1091615	5A	569892433	0.000417358	0.441176	187	6.09612	114.001
202	4911135	5A	486364725	0.000428889	0.272727	187	6.07034	115.728
203	1106357	5A	590251199	0.000472284	0.475936	187	5.97929	-92.724
204	990370	5A	711096066	0.000473397	0.280749	187	5.97707	125.031
205	1202927	5A	74059984	0.000502399	0.147059	187	5.92098	144.549
206	3026897	5A	711213973	0.000529862	0.264706	187	5.87084	-126.642
207	1260769	5A	709973734	0.000579174	0.270053	187	5.78711	121.731
208	1228444	5A	37896699	0.000582152	0.208556	187	5.78229	-114.444
209	1162679	5A	710592141	0.000604234	0.144385	187	5.74731	213.506
210	1125437	5A	39826647	0.000636069	0.208556	187	5.69911	-114.331
211	1210271	5A	48452077	0.000653735	0.275401	187	5.67342	93.8759
212	4404915	5A	588152360	0.000704857	0.446524	187	5.60286	-84.3519
213	1237543	5A	514430780	0.000764908	0.280749	187	5.52638	-168.96
214	989900	5A	668248328	0.000777289	0.104278	187	5.51137	-132.625
215	1213081	5A	74694524	0.000802431	0.112299	187	5.48163	145.141
216	1051014	5A	539227632	0.000847509	0.291444	187	5.43062	-98.4195
217	1004868	5A	633483534	0.000904353	0.5	187	5.37011	-84.1097
218	1013608	5A	479327068	0.000938229	0.208556	187	5.33587	-102.069
219	1017687	5B	267970050	7.94446e-06	0.286096	187	9.97364	171.855
220	3955588	5B	549915267	2.44422e-05	0.128342	187	8.8487	-166.081
221	4988916	5B	540922710	3.87904e-05	0.219251	187	8.39188	132.048
222	4991398	5B	579440903	4.61423e-05	0.358289	187	8.22107	-116.072
223	3533704	5B	642040310	6.34496e-05	0.323529	187	7.90882	-193.166
224	982446	5B	658068249	7.58847e-05	0.243316	187	7.73407	115.657
225	1126119	5B	495109225	0.000191105	0.128342	187	6.84052	175.034
226	1025982	5B	579806117	0.000273091	0.328877	187	6.49899	-109.524
227	1129745	5B	5094262	0.000302176	0.117647	187	6.40257	150.303
228	9766433	5B	592169974	0.000541898	0.184492	187	5.84969	137.178
229	1696973	5B	552966490	0.000720308	0.117647	187	5.58257	-187.113
230	1112545	5B	44475835	0.000795353	0.387701	187	5.48991	114.074
231	3946190	5B	659187472	0.000869616	0.278075	187	5.40661	-97.8291
232	1079019	5B	385080147	0.000903283	0.144385	187	5.37122	145.127
233	3064898	5B	592874899	0.000951242	0.489305	187	5.32305	93.1638
234	5324282	5D	492654884	7.73215e-06	0.205882	187	10.001	230.932
235	1396400	5D	341390114	1.1825e-05	0.181818	187	9.57337	191.84
236	3950212	5D	413173772	2.59369e-05	0.0989305	187	8.78981	-208.456
237	1863032	5D	378175980	0.000125567	0.205882	187	7.24509	157.609
238	3030154	5D	426711361	0.000637906	0.181818	187	5.69641	166.176
239	1235797	5D	547907332	0.000718544	0.240642	187	5.58486	-128.764
240	2256226	6A	600461428	6.12855e-07	0.128342	187	12.6064	-184.705
241	2258509	6A	600737360	1.30845e-05	0.229947	187	9.47188	159.702
242	1031850	6A	361568473	0.000196898	0.0668449	187	6.81187	-293.37
243	5411523	6A	26776850	0.000210113	0.245989	187	6.74959	-142.697
244	2257017	6A	57823560	0.000267696	0.0935829	187	6.51802	176.762
245	1034710	6A	563398425	0.000692336	0.481283	187	5.61965	-152.525
246	3026477	6B	482365814	8.96004e-08	0.195187	187	14.6421	315.186
247	3570161	6B	661497218	4.77392e-06	0.387701	187	10.4896	-186.647
248	1147527	6B	303297208	7.40321e-06	0.0935829	187	10.0449	-251.203
249	1082663	6B	15640724	4.55859e-05	0.240642	187	8.23299	195.867
250	1119582	6B	601364038	9.0361e-05	0.139037	187	7.56408	172.2
251	990141	6B	262590462	9.67028e-05	0.0802139	187	7.49818	261.815
252	5324723	6B	163603595	0.000125171	0.441176	187	7.24815	-107.513
253	10592659	6B	163949184	0.000238216	0.296791	187	6.62944	-137.126
254	2255294	6B	94003907	0.000601622	0.336898	187	5.75138	145.365
255	2263252	6B	479137795	0.000946977	0.465241	187	5.32724	-101.74
256	1065514	6B	511148417	0.000994563	0.26738	187	5.28164	177.469
257	1210980	6D	13502426	6.43608e-07	0.0909091	187	12.5552	270.795
258	1074362	6D	473886208	1.87922e-05	0.0935829	187	9.11014	279.798
259	1239681	6D	432992471	0.000221116	0.181818	187	6.70071	-123.71
260	2260263	6D	103734562	0.000444512	0.406417	187	6.03652	-105.197
261	1002944	6D	2324161	0.000724818	0.326203	187	5.57672	-107.996
262	3022217	6D	46689355	0.000747537	0.398396	187	5.54785	-114.925
263	1102565	7A	54679465	1.34646e-06	0.181818	187	11.7877	232.333
264	1019812	7A	54218132	2.70706e-06	0.227273	187	11.0686	-180.819
265	2253164	7A	52668415	1.03858e-05	0.259358	187	9.70372	-141.521
266	991437	7A	55313090	4.65558e-05	0.245989	187	8.2123	-140.871
267	3222181	7A	705651886	5.31309e-05	0.347594	187	8.08262	-169.948
268	1011469	7A	51850575	9.35975e-05	0.467914	187	7.52988	-116.363
269	4989028	7A	52173196	9.42372e-05	0.489305	187	7.52327	107.985
270	1096289	7A	8890974	0.00015602	0.307487	187	7.03555	-211.07
271	1092847	7A	51717975	0.000603089	0.433155	187	5.74909	-96.2323
272	3938837	7A	53224605	0.00063525	0.227273	187	5.70032	124.152
273	1127625	7A	598341519	0.000734173	0.122995	187	5.56473	149.852
274	4910463	7A	95464409	0.000934394	0.235294	187	5.33969	96.675
275	1059326	7A	244149978	0.000966726	0.0320856	187	5.30803	295.385
276	9766773	7A	516257798	0.000969111	0.390374	187	5.30574	115.788
277	1228174	7B	68307597	5.15732e-07	0.0668449	187	12.787	271.801
278	1256458	7B	708835922	2.47491e-06	0.438503	187	11.1605	-163.289
279	1082087	7B	684797734	5.20669e-06	0.208556	187	10.4014	167.727
280	1122175	7B	708829501	5.76285e-06	0.368984	187	10.2984	140.112
281	1093154	7B	624492158	1.27701e-05	0.47861	187	9.49626	-116.194
282	1095550	7B	622882310	4.0832e-05	0.481283	187	8.34135	107.924
283	1100428	7B	701803444	7.41781e-05	0.326203	187	7.75625	-121.516
284	2262867	7B	702460518	8.23611e-05	0.286096	187	7.65427	142.993
285	3222475	7B	35909424	8.45301e-05	0.205882	187	7.62897	189.244
286	3941813	7B	17274177	0.000114308	0.248663	187	7.33599	-171.664
287	1099093	7B	474118840	0.000131096	0.136364	187	7.20345	-172.083
288	3957180	7B	713641176	0.000137321	0.125668	187	7.15865	-230.702
289	1863450	7B	651951382	0.000137791	0.168449	187	7.15535	-168.281
290	1025127	7B	696833570	0.000161145	0.0427807	187	7.00443	-333.171
291	1010420	7B	626522211	0.000182391	0.430481	187	6.88533	104.892
292	1019607	7B	684953247	0.000273585	0.160428	187	6.49727	-131.274
293	1142848	7B	39259176	0.000285793	0.483957	187	6.45566	-108.917
294	1001752	7B	31270435	0.000293657	0.122995	187	6.4298	178.951
295	1129088	7B	331108845	0.000375981	0.195187	187	6.19499	-166.409
296	1132786	7B	729996529	0.000431595	0.229947	187	6.06439	-158.062
297	1080440	7B	468034631	0.00045848	0.441176	187	6.00729	117.623
298	1121528	7B	685424400	0.000462103	0.15508	187	5.99986	-131.243
299	1025414	7B	542308785	0.000508624	0.0721925	187	5.90938	-225.479
300	3064849	7B	40362222	0.000709846	0.483957	187	5.59626	-101.889
301	1220962	7B	39624410	0.000744485	0.486631	187	5.55168	99.4085
302	1115309	7B	45715105	0.000812034	0.425134	187	5.47053	98.1104
303	1717779	7B	116364169	0.000824735	0.122995	187	5.45604	182.853
304	2258752	7B	38723528	0.000897833	0.494652	187	5.37685	-110.04
305	2288671	7B	473848893	0.000975133	0.117647	187	5.29998	167.425
306	3955546	7D	448940063	3.77729e-06	0.213904	187	10.728	-242.384
307	2257077	7D	602023237	1.03437e-05	0.0721925	187	9.7078	-303.162
308	1000851	7D	512225211	2.97145e-05	0.491979	187	8.65511	139.778
309	2274044	7D	613796314	5.30997e-05	0.147059	187	8.08319	232.208
310	5412091	7D	604383465	8.23398e-05	0.139037	187	7.65453	145.542
311	3028625	7D	522799067	8.68725e-05	0.0481283	187	7.60237	373.114
312	1093630	7D	7821651	0.000184847	0.390374	187	6.87249	103.68
313	4909771	7D	639710323	0.000217849	0.435829	187	6.71496	-129.409
314	3021892	7D	7885171	0.000237898	0.433155	187	6.63072	-107.768
315	1107708	7D	209839586	0.000423066	0.205882	187	6.08327	-141.818
316	1058181	7D	8832145	0.000485412	0.451872	187	5.95342	-107.68
317	1217531	7D	47111940	0.000646162	0.114973	187	5.68434	-171.502
318	4541592	7D	11117879	0.000675612	0.264706	187	5.64256	113.829
319	986261	7D	613959437	0.00086098	0.489305	187	5.41592	129.701
320	4002132	7D	615815019	0.000922133	0.149733	187	5.35198	-160.304
321	3064751	7D	11284780	0.00095623	0.286096	187	5.31819	106.057
SB21
S.no.	SNP	Chromosome	Position	P.value	maf	nobs	Rsquare.	effect
1	1038481	1A	24268680	3.69119e-05	0.0534759	187	9.32997	-355.482
2	3947128	1A	5197370	5.95265e-05	0.203209	187	8.81094	-181.964
3	4989162	1A	531825289	0.000109	0.219251	187	8.15966	126.126
4	2277157	1A	495451574	0.000152371	0.149733	187	7.80186	186.048
5	2254132	1A	506114709	0.000243309	0.120321	187	7.30543	-171.888
6	1229895	1A	311136401	0.000268942	0.109626	187	7.19973	-179.376
7	985057	1A	569265543	0.000287807	0.34492	187	7.12829	102.939
8	1115737	1A	550035891	0.000513039	0.235294	187	6.52286	-115.539
9	3958468	1A	165700021	0.000927791	0.0614973	187	5.90946	-187.287
10	1090465	1B	55315950	1.51672e-07	0.379679	187	15.5629	-181.384
11	3021227	1B	3095149	8.25655e-05	0.139037	187	8.4579	-200.614
12	1085895	1B	684608832	9.74775e-05	0.382353	187	8.27946	-129.914
13	1078006	1B	49832465	9.85983e-05	0.245989	187	8.26719	162.68
14	1128282	1B	66042661	0.000117661	0.454545	187	8.07782	-150.596
15	1128678	1B	51259783	0.000137323	0.360963	187	7.91271	-174.026
16	1088189	1B	66146009	0.000166986	0.34492	187	7.70438	158.205
17	1090997	1B	513552860	0.000227493	0.040107	187	7.37647	322.611
18	1003611	1B	95171338	0.000257082	0.382353	187	7.2473	-123.031
19	3022990	1B	91055905	0.00029294	0.368984	187	7.10968	119.772
20	1027289	1B	93729663	0.00029613	0.441176	187	7.09828	-136.201
21	977457	1B	148830411	0.000465055	0.403743	187	6.62523	-120.343
22	3222404	1B	655957080	0.000465657	0.256684	187	6.62388	170.37
23	5581088	1B	643356592	0.000472451	0.117647	187	6.60877	-146.395
24	5581978	1B	677232110	0.000543964	0.0614973	187	6.46193	-238.694
25	3023898	1B	75941896	0.000590336	0.374332	187	6.37689	-116.491
26	1138731	1B	269368334	0.000893372	0.275401	187	5.94837	-169.133
27	1019639	1B	64118531	0.000917528	0.296791	187	5.9209	132.419
28	1091990	1B	643919394	0.000999262	0.0935829	187	5.83315	-144.368
29	7166947	1D	206147704	0.000135212	0.26738	187	7.92924	226.087
30	4910323	1D	57582091	0.000178035	0.390374	187	7.63629	-125.534
31	1003643	1D	336066108	0.000252405	0.245989	187	7.26668	-112.321
32	1080822	1D	42904053	0.000695023	0.195187	187	6.2076	-193.139
33	5580974	2A	629544216	1.57912e-05	0.229947	187	10.2617	171.717
34	1203009	2A	632111430	3.23839e-05	0.227273	187	9.47278	168.73
35	1121178	2A	631358216	4.83846e-05	0.205882	187	9.03553	-169.181
36	1091069	2A	528700315	9.82417e-05	0.0721925	187	8.27108	206.3
37	3955868	2A	106815147	0.000141901	0.0588235	187	7.87773	206.48
38	2280684	2A	63151866	0.000195207	0.203209	187	7.53857	210.104
39	12772440	2A	79276472	0.000209723	0.28877	187	7.46255	-129.691
40	3955491	2A	83294657	0.000211372	0.213904	187	7.45425	144.98
41	1080724	2A	759862164	0.00024176	0.462567	187	7.31218	-105.792
42	2257424	2A	560628257	0.000269535	0.195187	187	7.19741	147.743
43	3064393	2A	761982418	0.000310509	0.475936	187	7.04839	116.547
44	3026394	2A	741484554	0.000436739	0.0909091	187	6.69083	208.601
45	1060943	2A	763087785	0.000451331	0.192513	187	6.6565	139.455
46	992420	2A	546535404	0.000585178	0.144385	187	6.386	-138.225
47	2257109	2A	536018841	0.000588683	0.15508	187	6.3798	-137.746
48	6042987	2A	771736253	0.000649672	0.0534759	187	6.27751	-274.503
49	1863405	2A	169424044	0.000669575	0.331551	187	6.24624	156.462
50	997103	2A	750941717	0.000680219	0.112299	187	6.2299	-152.267
51	1091741	2A	621585502	0.0007011	0.213904	187	6.19859	-136.868
52	4910902	2A	539198321	0.000801169	0.141711	187	6.06068	-140.973
53	1203468	2A	632480842	0.000904825	0.235294	187	5.93526	-129.057
54	1101257	2A	764311151	0.000914349	0.187166	187	5.92448	128.805
55	1080025	2B	583790887	1.37227e-06	0.26738	187	13.0077	-143.59
56	1107303	2B	670204927	1.84658e-06	0.430481	187	12.669	-125.728
57	5411126	2B	203103280	1.99169e-06	0.15508	187	12.5829	-245.536
58	1090446	2B	581654864	3.66475e-06	0.435829	187	11.8922	152.413
59	2279027	2B	655738463	4.99876e-06	0.227273	187	11.5428	-134.432
60	1215338	2B	661616804	6.71788e-06	0.350267	187	11.2116	-126.183
61	1039595	2B	589323707	7.61301e-06	0.371658	187	11.0718	125.895
62	1035585	2B	59637296	8.35622e-06	0.368984	187	10.9679	119.457
63	1023450	2B	666335075	1.01998e-05	0.213904	187	10.746	132.925
64	1863181	2B	210232340	1.13503e-05	0.40107	187	10.6273	111.303
65	1126009	2B	669288515	1.80815e-05	0.446524	187	10.1123	-109.499
66	984849	2B	625662058	1.95687e-05	0.360963	187	10.0252	-164.797
67	1125454	2B	29324880	2.08185e-05	0.168449	187	9.95708	157.464
68	1692398	2B	203103280	2.6111e-05	0.26738	187	9.70838	-123.747
69	1020809	2B	674387286	4.35796e-05	0.379679	187	9.14917	-115.886
70	1067126	2B	627950246	5.18692e-05	0.352941	187	8.96008	-155.94
71	1072431	2B	628571657	5.30068e-05	0.363636	187	8.93656	158.666
72	2252726	2B	218301465	5.44251e-05	0.272727	187	8.90795	119.097
73	3942732	2B	688728284	6.84626e-05	0.398396	187	8.65978	109.932
74	1127835	2B	674468922	7.35683e-05	0.28877	187	8.58218	136.209
75	1148814	2B	57851415	7.73419e-05	0.350267	187	8.52827	-117.583
76	1126405	2B	604438612	7.88231e-05	0.449198	187	8.50783	109.188
77	1093586	2B	57024112	8.14712e-05	0.270053	187	8.47226	115.352
78	3947543	2B	162585747	8.92232e-05	0.0320856	187	8.37449	-403.524
79	1127399	2B	80318940	0.000104954	0.438503	187	8.2002	-118.101
80	4007968	2B	57851481	0.000127665	0.315508	187	7.99057	100.294
81	3385423	2B	485531586	0.000145151	0.213904	187	7.85359	123.266
82	1141208	2B	675262230	0.000155016	0.403743	187	7.78354	-105.513
83	1233877	2B	677335651	0.000160513	0.278075	187	7.74644	136.34
84	1129529	2B	624655690	0.000168688	0.235294	187	7.6936	-175.99
85	1207009	2B	29996654	0.000173819	0.104278	187	7.66175	186.021
86	1127840	2B	430786113	0.000180877	0.227273	187	7.61947	-124.718
87	2306880	2B	628281499	0.000201584	0.299465	187	7.50448	149.263
88	4992852	2B	468701733	0.000206436	0.251337	187	7.47928	125.402
89	3064848	2B	462789330	0.000206955	0.208556	187	7.47663	-128.138
90	29306603	2B	57851481	0.000207242	0.320856	187	7.47516	134.554
91	1071039	2B	671753669	0.000207702	0.173797	187	7.47281	-129.152
92	2263288	2B	203057390	0.000241204	0.299465	187	7.31461	111.546
93	2265826	2B	674387427	0.000247716	0.374332	187	7.28648	103.273
94	3026475	2B	485700655	0.000262095	0.179144	187	7.22692	-120.45
95	1013903	2B	465219909	0.000283855	0.213904	187	7.14285	-121.672
96	1141012	2B	485699648	0.000298122	0.192513	187	7.09122	118.947
97	3020505	2B	753172468	0.000303224	0.179144	187	7.07336	135.006
98	5581098	2B	589323707	0.000357859	0.224599	187	6.89935	164.237
99	1127900	2B	258417912	0.000389342	0.205882	187	6.81098	-122.854
100	982886	2B	569233432	0.000433742	0.473262	187	6.69802	109.547
101	1218736	2B	557132957	0.000456574	0.163102	187	6.64444	125.84
102	5971366	2B	688729320	0.000466329	0.219251	187	6.62238	155.24
103	1125978	2B	673650144	0.000511374	0.254011	187	6.52624	-117.289
104	2299320	2B	27916516	0.000525715	0.355615	187	6.49744	-102.161
105	1125655	2B	444773443	0.000578267	0.235294	187	6.39835	-112.364
106	1129023	2B	57824636	0.000626568	0.347594	187	6.31506	-89.6204
107	4988971	2B	136151466	0.000703447	0.387701	187	6.19513	-96.696
108	3030751	2B	74098700	0.000719778	0.0561497	187	6.17139	-207.693
109	1112933	2B	571186908	0.00081814	0.417112	187	6.03905	86.9873
110	1215032	2B	165985720	0.000843204	0.237968	187	6.00793	-151.112
111	2280782	2B	417415328	0.000846424	0.173797	187	6.004	157.445
112	1078426	2B	660658307	0.000898272	0.451872	187	5.94274	97.9654
113	3533690	2B	421312094	0.000911279	0.427807	187	5.92794	-112.773
114	1105465	2B	738463651	0.000969954	0.122995	187	5.86375	160.343
115	4990815	2D	546722988	3.36601e-06	0.216578	187	11.9882	240.158
116	1095108	2D	558650821	5.13922e-06	0.318182	187	11.5117	229.283
117	994213	2D	515223343	7.37774e-06	0.205882	187	11.1069	-205.259
118	1006951	2D	34113981	1.07513e-05	0.328877	187	10.6875	-116.657
119	1865123	2D	549812658	3.89797e-05	0.200535	187	9.27057	234.111
120	4910133	2D	498791197	4.55449e-05	0.0748663	187	9.10122	250.391
121	3953334	2D	632445879	7.56158e-05	0.0641711	187	8.55259	319.033
122	4992746	2D	549820303	9.38969e-05	0.187166	187	8.31964	-203.96
123	1863500	2D	525507275	0.000145313	0.149733	187	7.8524	-195.119
124	3958435	2D	32740486	0.000205989	0.280749	187	7.48158	-189.368
125	3222312	2D	40325877	0.000353549	0.256684	187	6.91206	-148.364
126	1036899	2D	37305990	0.000475767	0.398396	187	6.60147	-91.3233
127	1204184	3A	629186250	6.795e-07	0.262032	187	13.8151	-187.015
128	1150932	3A	16239640	2.36289e-06	0.171123	187	12.3887	-245.72
129	3954869	3A	12550424	2.2728e-05	0.419786	187	9.86063	116.799
130	3951116	3A	696319193	8.1171e-05	0.205882	187	8.47623	143.026
131	1227454	3A	7846048	0.000119742	0.302139	187	8.05906	138.378
132	1202246	3A	629186184	0.000202179	0.451872	187	7.50136	153.152
133	1167033	3A	12046298	0.000385809	0.417112	187	6.82053	101.536
134	1197278	3A	12542557	0.000538912	0.435829	187	6.47164	109.861
135	3064416	3A	16428488	0.000573861	0.152406	187	6.40629	159.169
136	1260377	3A	751000345	0.0008295	0.0668449	187	6.02483	268.925
137	4910553	3A	751248662	0.000896625	0.192513	187	5.94463	120.499
138	1037234	3B	681714448	2.50039e-08	0.106952	187	17.7089	-228.565
139	1003923	3B	1295732	1.31674e-07	0.323529	187	15.7295	183.737
140	5411850	3B	684334097	2.39012e-07	0.0855615	187	15.0293	-348.158
141	2268570	3B	841026732	4.53852e-07	0.256684	187	14.2821	-174.946
142	997119	3B	140498898	1.57107e-06	0.262032	187	12.8532	169.845
143	1157327	3B	15021658	3.09271e-06	0.393048	187	12.0838	165.747
144	3026467	3B	138147411	3.50052e-06	0.184492	187	11.9439	164.964
145	3064675	3B	22642491	4.35835e-06	0.179144	187	11.6969	154.912
146	1079551	3B	4503685	6.23063e-06	0.409091	187	11.2958	-124.532
147	1764978	3B	16281124	2.10285e-05	0.307487	187	9.94604	162.782
148	982332	3B	834778406	2.53922e-05	0.307487	187	9.73898	-123.927
149	5971264	3B	5706840	2.89706e-05	0.379679	187	9.59456	109.71
150	1059080	3B	680375512	4.60853e-05	0.141711	187	9.08841	152.3
151	1128802	3B	12581421	7.05222e-05	0.467914	187	8.62779	115.173
152	1094450	3B	15370979	7.55738e-05	0.243316	187	8.55319	117.749
153	1088726	3B	767188972	9.1925e-05	0.0588235	187	8.34244	-207.2
154	982670	3B	12186650	0.000131849	0.318182	187	7.95613	126.957
155	4991340	3B	23311498	0.000141319	0.23262	187	7.88211	-133.73
156	1129270	3B	23149877	0.000228806	0.312834	187	7.37039	-125.657
157	1091431	3B	685154834	0.000274118	0.173797	187	7.17963	-140.39
158	1230206	3B	22235650	0.000281115	0.221925	187	7.15307	-119.426
159	1062024	3B	217843640	0.000341389	0.0989305	187	6.94878	157.744
160	1202431	3B	820236232	0.000418893	0.0695187	187	6.73443	-232.504
161	1002594	3B	140411308	0.000439808	0.245989	187	6.68351	-113.72
162	995301	3B	21852643	0.00053843	0.256684	187	6.47257	101.517
163	1318889	3B	426767140	0.000578197	0.112299	187	6.39847	146.285
164	2260135	3B	847236986	0.000600567	0.251337	187	6.35905	116.91
165	1125843	3B	251849991	0.000652707	0.152406	187	6.27268	-151.955
166	1010250	3B	82158470	0.000680814	0.109626	187	6.22899	-136.58
167	1146041	3B	847239822	0.000682596	0.270053	187	6.22628	-116.765
168	3958709	3B	6204691	0.000688926	0.339572	187	6.21673	-118.255
169	1037716	3B	632985309	0.000756203	0.483957	187	6.12034	-109.406
170	1144596	3B	23386213	0.000795872	0.205882	187	6.06753	145.06
171	3024566	3B	595651052	0.000833178	0.441176	187	6.02026	99.5244
172	1130416	3B	136119111	0.000844954	0.235294	187	6.00579	-111.52
173	1129073	3B	85120931	0.000951883	0.176471	187	5.88308	125.033
174	1695432	3D	561275268	2.38299e-07	0.0909091	187	15.0327	-332.409
175	7865075	3D	85066019	4.6034e-06	0.120321	187	11.6354	-273.798
176	1104932	3D	563758795	7.58288e-05	0.270053	187	8.54956	189.534
177	1021859	3D	365832378	0.000104911	0.457219	187	8.20063	-148.838
178	2258395	3D	606716643	0.000111674	0.179144	187	8.13371	-174.248
179	3064407	3D	144745460	0.000156052	0.358289	187	7.77645	-121.04
180	1024214	3D	585088524	0.00046638	0.497326	187	6.62226	115.663
181	1213856	4A	4566264	0.00013885	0.328877	187	7.90092	107.621
182	3064595	4A	4221880	0.000372614	0.331551	187	6.85699	100.631
183	3033792	4A	723309813	0.000453358	0.44385	187	6.65182	100.024
184	3570021	4A	616069767	0.000596915	0.112299	187	6.36538	191.894
185	3021525	4A	670402409	0.000613693	0.315508	187	6.3366	-179.709
186	1002536	4A	713417043	0.000651201	0.0802139	187	6.27507	165.979
187	1022225	4B	530723827	2.14565e-06	0.427807	187	12.4982	236.869
188	4261310	4B	481058169	1.20317e-05	0.459893	187	10.5626	-137.432
189	1132777	4B	534215573	6.16339e-05	0.368984	187	8.77331	-113.964
190	3222467	4B	482996583	8.08302e-05	0.462567	187	8.48076	-121.728
191	1119503	4B	98845208	0.000124669	0.184492	187	8.01595	185.146
192	1124580	4B	154986472	0.000203467	0.216578	187	7.49463	119.841
193	1863994	4B	547305626	0.000208746	0.34492	187	7.46749	107.405
194	5411705	4B	103539325	0.000409634	0.187166	187	6.75781	-164.138
195	1864472	4B	264842189	0.000426945	0.251337	187	6.71453	-188.398
196	1094273	4B	112310108	0.000691668	0.307487	187	6.21261	168.545
197	4262945	4D	495998220	1.14379e-05	0.0427807	187	10.6187	375.085
198	4261566	4D	313128331	8.21972e-05	0.0454545	187	8.46271	-327.792
199	5580569	4D	466165212	0.000670751	0.160428	187	6.24442	187.2
200	1200710	4D	1653941	0.000709205	0.47861	187	6.1867	91.1571
201	985644	4D	5463590	0.00084256	0.28877	187	6.00872	164.02
202	994016	5A	705576477	3.83737e-07	0.112299	187	14.477	-218.12
203	3064855	5A	705217979	1.43271e-06	0.34492	187	12.9584	-157.259
204	1107253	5A	705426220	1.96052e-06	0.251337	187	12.6008	-193.567
205	1126783	5A	677170839	1.53359e-05	0.0855615	187	10.294	191.289
206	1001892	5A	708250793	0.000151794	0.419786	187	7.80591	-134.442
207	3064895	5A	609462371	0.000178439	0.449198	187	7.63389	-101.208
208	3027858	5A	480762298	0.000222153	0.026738	187	7.4016	-392.432
209	1025788	5A	707655541	0.000327802	0.243316	187	6.99143	-137.592
210	1017337	5A	708513259	0.000362562	0.165775	187	6.88566	165.059
211	1032435	5A	589275158	0.000475616	0.171123	187	6.6018	-171.434
212	1216772	5A	570191061	0.00051035	0.176471	187	6.52833	-133.032
213	994313	5A	667547820	0.000576592	0.307487	187	6.40136	-94.8958
214	1260769	5A	709973734	0.000576882	0.270053	187	6.40084	121.777
215	1127308	5A	58940209	0.000599266	0.0989305	187	6.3613	-150.821
216	7343342	5A	514570579	0.00068924	0.109626	187	6.21625	-218.941
217	990370	5A	711096066	0.000763925	0.280749	187	6.10984	120.244
218	1091615	5A	569892433	0.00086602	0.441176	187	5.98041	107.405
219	1162679	5A	710592141	0.000888619	0.144385	187	5.95387	206.706
220	1017687	5B	267970050	2.95915e-07	0.286096	187	14.7797	198.996
221	4988916	5B	540922710	3.79489e-06	0.219251	187	11.8528	149.276
222	4991398	5B	579440903	1.87828e-05	0.358289	187	10.0703	-122.198
223	1103382	5B	414454706	2.16685e-05	0.165775	187	9.91308	191.711
224	3533704	5B	642040310	5.12507e-05	0.323529	187	8.97309	-195.714
225	985588	5B	539743493	0.000167317	0.176471	187	7.70228	-129.36
226	9766433	5B	592169974	0.000178354	0.184492	187	7.63439	149.067
227	1025982	5B	579806117	0.00018528	0.328877	187	7.59394	-112.615
228	2282007	5B	10489809	0.000192732	0.270053	187	7.5521	-116.557
229	6049055	5B	613999750	0.000328443	0.0909091	187	6.98938	-170.677
230	1126119	5B	495109225	0.000396535	0.128342	187	6.79182	165.9
231	1079019	5B	385080147	0.000565806	0.144385	187	6.42099	150.934
232	984749	5B	49227158	0.000645785	0.326203	187	6.28373	-98.7768
233	3936865	5B	530283408	0.000704476	0.331551	187	6.19362	140.267
234	1696973	5B	552966490	0.000811112	0.117647	187	6.04796	-185.254
235	999682	5B	663628512	0.00084789	0.350267	187	6.00221	-146.444
236	1089416	5B	392776105	0.000900802	0.328877	187	5.93984	-102.507
237	1064158	5B	304615598	0.000918119	0.272727	187	5.92024	135.653
238	3064898	5B	592874899	0.000962133	0.489305	187	5.87207	93.0762
239	1396400	5D	341390114	2.0883e-05	0.181818	187	9.95367	186.07
240	3950212	5D	413173772	4.41879e-05	0.0989305	187	9.1341	-202.131
241	1009474	5D	379655007	5.62742e-05	0.168449	187	8.87176	-136.694
242	1863032	5D	378175980	0.000216885	0.205882	187	7.42699	151.789
243	4993229	5D	309039569	0.000218364	0.224599	187	7.4198	-123.982
244	5324282	5D	492654884	0.000222953	0.205882	187	7.3978	188.925
245	1212760	5D	404116720	0.000501296	0.0828877	187	6.54698	-251.366
246	2250171	5D	443784815	0.000780055	0.385027	187	6.08826	182.537
247	1019948	5D	382058033	0.000963307	0.368984	187	5.87082	-132.461
248	2256226	6A	600461428	2.25855e-07	0.128342	187	15.0955	-192.258
249	2258509	6A	600737360	3.07693e-06	0.229947	187	12.0896	171.623
250	1081426	6A	537393211	3.70807e-05	0.385027	187	9.32499	127.282
251	1226685	6A	537593773	6.04657e-05	0.358289	187	8.794	-127.312
252	1126216	6A	528046601	6.20466e-05	0.358289	187	8.76609	-121.263
253	1247554	6A	601945311	6.35423e-05	0.141711	187	8.74034	-155.144
254	1067719	6A	601631334	9.60522e-05	0.125668	187	8.29527	152.181
255	1034710	6A	563398425	0.000106444	0.481283	187	8.18509	-175.095
256	2258989	6A	535122734	0.000190867	0.347594	187	7.56242	117.939
257	1076760	6A	587816863	0.000332903	0.152406	187	6.97521	148.82
258	1114145	6A	554833011	0.000497951	0.497326	187	6.55396	-98.033
259	2261392	6A	549340901	0.000949777	0.497326	187	5.88536	-91.9731
260	3026477	6B	482365814	1.2349e-07	0.195187	187	15.8052	311.487
261	1147527	6B	303297208	1.52713e-05	0.0935829	187	10.2987	-241.946
262	1100933	6B	128753382	2.53161e-05	0.398396	187	9.74227	125.765
263	990141	6B	262590462	3.26835e-05	0.0802139	187	9.46273	279.77
264	5324723	6B	163603595	4.29035e-05	0.441176	187	9.16617	-115.006
265	10592659	6B	163949184	0.000102271	0.296791	187	8.22796	-145.313
266	1137278	6B	429181933	0.000102925	0.144385	187	8.22113	211.389
267	1082663	6B	15640724	0.00021454	0.240642	187	7.4385	177.093
268	989877	6B	692490240	0.000326831	0.491979	187	6.99455	-135.806
269	3570161	6B	661497218	0.000515789	0.387701	187	6.51729	-139.943
270	2255294	6B	94003907	0.000587932	0.336898	187	6.38113	145.646
271	1065514	6B	511148417	0.000621138	0.26738	187	6.32409	184.72
272	4002705	6B	553456002	0.000726592	0.106952	187	6.16164	195.812
273	2263252	6B	479137795	0.000799389	0.465241	187	6.06298	-103.243
274	5324910	6B	431939422	0.000862175	0.275401	187	5.98499	158.61
275	1098568	6B	684228253	0.000865585	0.387701	187	5.98092	88.9746
276	1125066	6B	508847936	0.000871536	0.128342	187	5.97386	-177.64
277	1074362	6D	473886208	9.90654e-06	0.0935829	187	10.7784	289.491
278	3022217	6D	46689355	2.06177e-05	0.398396	187	9.96774	-146.53
279	2260263	6D	103734562	0.000173969	0.406417	187	7.66084	-112.726
280	4993807	6D	326902631	0.000295966	0.163102	187	7.09886	-129.347
281	1002944	6D	2324161	0.000317115	0.326203	187	7.02626	-115.307
282	1233403	6D	17943583	0.000349337	0.114973	187	6.92463	190.709
283	3956934	6D	473891960	0.000547297	0.390374	187	6.45557	-169.155
284	991437	7A	55313090	1.32422e-07	0.245989	187	15.7228	-185.409
285	1019812	7A	54218132	5.1512e-07	0.227273	187	14.1353	-194.369
286	1102565	7A	54679465	1.29085e-06	0.181818	187	13.0777	232.776
287	2253164	7A	52668415	3.3804e-06	0.259358	187	11.9833	-149.595
288	1096289	7A	8890974	2.12593e-05	0.307487	187	9.93404	-238.571
289	3222181	7A	705651886	7.49608e-05	0.347594	187	8.56197	-166.38
290	9766773	7A	516257798	0.000194172	0.390374	187	7.5442	131.332
291	4989028	7A	52173196	0.000315493	0.489305	187	7.03165	99.3039
292	1050229	7A	205979761	0.00033357	0.0614973	187	6.97311	-246.153
293	3955113	7A	178191240	0.000497886	0.0882353	187	6.55409	244.161
294	1102198	7A	27950502	0.000677965	0.251337	187	6.23333	-119.479
295	4260967	7A	98136454	0.000832603	0.395722	187	6.02098	-98.2901
296	1863450	7B	651951382	1.2003e-06	0.168449	187	13.1609	-217.09
297	1122175	7B	708829501	2.13134e-05	0.368984	187	9.93124	130.879
298	1256458	7B	708835922	3.5463e-05	0.438503	187	9.37363	-142.346
299	3941813	7B	17274177	7.07464e-05	0.248663	187	8.62437	-177.047
300	1717779	7B	116364169	9.06211e-05	0.122995	187	8.35778	215.271
301	1093154	7B	624492158	0.000112114	0.47861	187	8.1295	-102.262
302	1115309	7B	45715105	0.000119432	0.425134	187	8.06183	113.291
303	1096272	7B	68777285	0.000171398	0.213904	187	7.67666	145.366
304	2262867	7B	702460518	0.000178081	0.286096	187	7.63602	135.854
305	1228174	7B	68307597	0.000233783	0.0668449	187	7.34764	195.982
306	4406914	7B	535934988	0.000435108	0.13369	187	6.69474	-193.823
307	10984255	7B	671028273	0.000492818	0.393048	187	6.56475	137.931
308	1025127	7B	696833570	0.000495174	0.0427807	187	6.55978	-306.692
309	1025414	7B	542308785	0.000655244	0.0721925	187	6.26865	-220.902
310	3064740	7B	539727576	0.000699456	0.200535	187	6.20102	-104.063
311	1080440	7B	468034631	0.000751314	0.441176	187	6.12705	112.994
312	1100428	7B	701803444	0.000914757	0.326203	187	5.92402	-101.016
313	1132786	7B	729996529	0.000969116	0.229947	187	5.86463	-147.853
314	1107708	7D	209839586	8.12385e-06	0.205882	187	10.9993	-181.394
315	1058181	7D	8832145	1.18206e-05	0.451872	187	10.5822	-136.558
316	1093630	7D	7821651	1.33465e-05	0.390374	187	10.4477	121.598
317	1000851	7D	512225211	5.13386e-05	0.491979	187	8.97123	135.365
318	4909771	7D	639710323	6.67852e-05	0.435829	187	8.68656	-140.005
319	3955546	7D	448940063	7.89402e-05	0.213904	187	8.50624	-205.301
320	3021892	7D	7885171	8.21402e-05	0.433155	187	8.46345	-115.813
321	3028170	7D	236242134	9.95139e-05	0.312834	187	8.25728	203.142
322	981105	7D	14013932	0.000139941	0.243316	187	7.89256	-121.167
323	1695012	7D	629196929	0.000171935	0.219251	187	7.67333	-172.773
324	1127814	7D	15858532	0.000199874	0.251337	187	7.51351	115.17
325	3025398	7D	14713723	0.000461963	0.114973	187	6.63219	203.027
326	1025109	7D	14840971	0.000471924	0.275401	187	6.60993	113.089
327	1084629	7D	92657069	0.000472818	0.5	187	6.60796	109.219
328	2257077	7D	602023237	0.000551444	0.0721925	187	6.44772	-235.014
329	7353950	7D	2931912	0.000584005	0.240642	187	6.38809	-138.133
330	1054974	7D	14165036	0.000654603	0.221925	187	6.26967	109.317
331	1161982	7D	7858851	0.000971238	0.417112	187	5.86239	-99.206
SBAv
S.no.	SNP	Chromosome	Position	P.value	maf	nobs	Rsquare.	effect
1	1087379	1A	375951202	0.00067097	0.299465	187	5.4255	34.5245
2	5325269	1A	312544857	0.000930969	0.0989305	187	5.13169	-46.4476
3	1036633	1B	613083288	0.000248987	0.473262	187	6.32655	-48.5184
4	1065940	2A	775973590	0.000307609	0.149733	187	6.13295	42.2529
5	1065743	2A	698703235	0.000358291	0.0508021	187	5.99377	60.3692
6	4989959	2A	787444791	0.000626789	0.296791	187	5.48686	40.611
7	2253534	2B	465913735	0.000636023	0.21123	187	5.47368	30.7552
8	1210845	2B	795952223	0.000954301	0.470588	187	5.10957	24.4045
9	1100801	2B	796046719	0.000975352	0.304813	187	5.09007	-27.3034
10	997944	4B	651781309	9.86399e-05	0.454545	187	7.183	30.6495
11	1014130	5A	480985921	4.73305e-05	0.229947	187	7.87179	33.8377
12	1013608	5A	479327068	0.000355646	0.208556	187	6.00052	-30.7916
13	1098989	5A	481255789	0.00094251	0.208556	187	5.12068	-29.9086
14	1097973	5A	481019699	0.000990711	0.245989	187	5.07612	26.7165
15	4262715	5D	546095911	0.000544988	0.00534759	187	5.61309	222.613
16	2265444	6A	2309799	0.000685249	0.320856	187	5.40655	33.2508
17	996290	6B	125276642	0.00084676	0.114973	187	5.21654	37.9776
18	1236437	7A	5889910	0.000559968	0.409091	187	5.58859	37.7481
19	1074330	7D	94600099	0.000159345	0.0668449	187	6.73767	73.3935
20	19484317	7D	106480797	0.00022628	0.0561497	187	6.41435	-83.8375
21	7317388	7D	229508080	0.000544988	0.00534759	187	5.61309	222.613

## Sheet: Supp Table S3
Identification of Resistance Sources and Genomic Regions Regulating Spot Blotch Resistance in Asian Bread Wheat (Triticum aestivum L.) via Genome-Wide Association Study
Nikita Aggarwal1, Xinyao He2, Mukesh Rathore1, Farkhandah Jan1, Reyazul Rouf Mir1&3, Vikas Gupta4, Pawan K. Singh2*
1Division og Genetics and Plant Breeding, Faculty of Agriculture, SKUAST-Kashmir, India
2International Maize and Wheat Improvement Center, Texcoco C.P 56237, Mexico
3Centre for Crop and Food Innovation, WA State Agricultural Biotechnology Centre, Murdoch University, Murdoch WA 6150, Australia
4ICAR- Indian Institute of Wheat and Barley Research, Karnal, 132001, Haryana, India
*Corresponding author email address: PK.Singh@cgiar.org
Total number of pages: 35, Total number of figures: 6, Total number of tables: 3
Table S3: List of significant markers (p < 0.001) for spot blotch identified via CMLM for each environment and the mean data.
SB20
S.no.	SNP	Chromosome	Position	P.value	maf	nobs	Rsquare.	effect
1	1059546	2A	362300324	0.000258693	0.0534759	187	4.46076	-239.507
2	5411850	3B	684334097	0.000316977	0.0855615	187	4.32893	-251.897
3	3026467	3B	138147411	0.000723052	0.184492	187	3.79909	116.054
4	1695432	3D	561275268	8.20576e-05	0.0909091	187	5.21472	-271.932
5	1032435	5A	589275158	7.98013e-05	0.171123	187	5.23321	-200.782
6	994016	5A	705576477	0.00014838	0.112299	187	4.82389	-169.95
7	5411867	5A	588454993	0.000284346	0.31016	187	4.39935	120.429
8	982510	5A	570005001	0.000537812	0.339572	187	3.98827	-102.186
9	1091615	5A	569892433	0.000651246	0.441176	187	3.86582	115.397
10	3952507	5B	378493822	0.000526897	0.112299	187	4.00142	166.817
11	1132786	7B	729996529	0.00017242	0.229947	187	4.72544	-129.675
12	1228174	7B	68307597	0.000489372	0.0668449	187	4.04883	196.046
13	1115861	7B	412340644	0.000606483	0.393048	187	3.91133	141.055
14	1025127	7B	696833570	0.000830637	0.0427807	187	3.71083	-286.714
15	3955546	7D	448940063	6.57707e-05	0.213904	187	5.36169	-203.46
16	3028625	7D	522799067	0.000958702	0.0481283	187	3.61985	325.916
SB21
S.no.	SNP	Chromosome	Position	P.value	maf	nobs	Rsquare.	effect
1	1079551	3B	4503685	5.85979e-05	0.409091	187	5.37564	-112.207
2	5971264	3B	5706840	0.000186962	0.379679	187	4.61837	100.61
3	1037234	3B	681714448	0.000206646	0.106952	187	4.55374	-168.145
4	5411850	3B	684334097	0.0005276	0.0855615	187	3.95425	-232.073
5	1094450	3B	15370979	0.000898979	0.243316	187	3.61825	91.5021
6	1695432	3D	561275268	0.000537669	0.0909091	187	3.94227	-231.19
7	1091615	5A	569892433	0.000247292	0.441176	187	4.43809	119.19
8	998276	5A	571608103	0.000447595	0.278075	187	4.05866	-104.064
9	994016	5A	705576477	0.000517127	0.112299	187	3.96696	-148.922
10	1081426	6A	537393211	0.000383826	0.385027	187	4.15654	106.597
11	991437	7A	55313090	0.000875714	0.245989	187	3.63469	-110.148
SBAv
S.no.	SNP	Chromosome	Position	P.value	maf	nobs	Rsquare.	effect
1	997944	4B	651781309	0.000421245	0.454545	187	5.72969	30.9333
2	1014130	5A	480985921	5.39758e-05	0.229947	187	7.59316	37.6803
3	1013608	5A	479327068	0.000474479	0.208556	187	5.62386	-33.2142
4	1097973	5A	481019699	0.000830126	0.245989	187	5.12975	30.4796
5	4262715	5D	546095911	0.000560725	0.00534759	187	5.47574	220.344
6	2265444	6A	2309799	0.000361742	0.320856	187	5.86546	36.2981
7	7352871	7B	64702518	0.000598486	0.0855615	187	5.41808	-51.7264
8	1074330	7D	94600099	4.49964e-05	0.0668449	187	7.76131	79.6067
9	19484317	7D	106480797	9.22357e-05	0.0561497	187	7.10087	-93.2395
10	7317388	7D	229508080	0.000560725	0.00534759	187	5.47574	220.344
11	1111995	7D	94405698	0.000849798	0.0347594	187	5.10918	-93.3718

## Sheet: Supp Table S4
Identification of Resistance Sources and Genomic Regions Regulating Spot Blotch Resistance in Asian Bread Wheat (Triticum aestivum L.) via Genome-Wide Association Study
Nikita Aggarwal1, Xinyao He2, Mukesh Rathore1, Farkhandah Jan1, Reyazul Rouf Mir1&3, Vikas Gupta4, Pawan K. Singh2*
1Division og Genetics and Plant Breeding, Faculty of Agriculture, SKUAST-Kashmir, India
2International Maize and Wheat Improvement Center, Texcoco C.P 56237, Mexico
3Centre for Crop and Food Innovation, WA State Agricultural Biotechnology Centre, Murdoch University, Murdoch WA 6150, Australia
4ICAR- Indian Institute of Wheat and Barley Research, Karnal, 132001, Haryana, India
*Corresponding author email address: PK.Singh@cgiar.org
Total number of pages: 35, Total number of figures: 6, Total number of tables: 3
Table S4: List of significant markers (p < 0.001) for spot blotch identified via MLM for each environment and the mean data.
SB20
S.no.	SNP	Chromosome	Position	P.value	maf	nobs		effect
1	1059546	2A	362300324	0.000258693	0.0534759	187	4.46076	-239.507
2	5411850	3B	684334097	0.000316977	0.0855615	187	4.32893	-251.897
3	3026467	3B	138147411	0.000723052	0.184492	187	3.79909	116.054
4	1695432	3D	561275268	8.20576e-05	0.0909091	187	5.21472	-271.932
5	1032435	5A	589275158	7.98013e-05	0.171123	187	5.23321	-200.782
6	994016	5A	705576477	0.00014838	0.112299	187	4.82389	-169.95
7	5411867	5A	588454993	0.000284346	0.31016	187	4.39935	120.429
8	982510	5A	570005001	0.000537812	0.339572	187	3.98827	-102.186
9	1091615	5A	569892433	0.000651246	0.441176	187	3.86582	115.397
10	3952507	5B	378493822	0.000526897	0.112299	187	4.00142	166.817
11	1132786	7B	729996529	0.00017242	0.229947	187	4.72544	-129.675
12	1228174	7B	68307597	0.000489372	0.0668449	187	4.04883	196.046
13	1115861	7B	412340644	0.000606483	0.393048	187	3.91133	141.055
14	1025127	7B	696833570	0.000830637	0.0427807	187	3.71083	-286.714
15	3955546	7D	448940063	6.57707e-05	0.213904	187	5.36169	-203.46
16	3028625	7D	522799067	0.000958702	0.0481283	187	3.61985	325.916
SB21
S.no.	SNP	Chromosome	Position	P.value	maf	nobs	Rsquare.	effect
1	1079551	3B	4503685	5.85979e-05	0.409091	187	5.37564	-112.207
2	5971264	3B	5706840	0.000186962	0.379679	187	4.61837	100.61
3	1037234	3B	681714448	0.000206646	0.106952	187	4.55374	-168.145
4	5411850	3B	684334097	0.0005276	0.0855615	187	3.95425	-232.073
5	1094450	3B	15370979	0.000898979	0.243316	187	3.61825	91.5021
6	1695432	3D	561275268	0.000537669	0.0909091	187	3.94227	-231.19
7	1091615	5A	569892433	0.000247292	0.441176	187	4.43809	119.19
8	998276	5A	571608103	0.000447595	0.278075	187	4.05866	-104.064
9	994016	5A	705576477	0.000517127	0.112299	187	3.96696	-148.922
10	1081426	6A	537393211	0.000383826	0.385027	187	4.15654	106.597
11	991437	7A	55313090	0.000875714	0.245989	187	3.63469	-110.148
SBAv
S.no.	SNP	Chromosome	Position	P.value	maf	nobs	Rsquare.	effect
1	997944	4B	651781309	0.000421245	0.454545	187	5.72969	30.9333
2	1014130	5A	480985921	5.39758e-05	0.229947	187	7.59316	37.6803
3	1013608	5A	479327068	0.000474479	0.208556	187	5.62386	-33.2142
4	1097973	5A	481019699	0.000830126	0.245989	187	5.12975	30.4796
5	4262715	5D	546095911	0.000560725	0.00534759	187	5.47574	220.344
6	2265444	6A	2309799	0.000361742	0.320856	187	5.86546	36.2981
7	7352871	7B	64702518	0.000598486	0.0855615	187	5.41808	-51.7264
8	1074330	7D	94600099	4.49964e-05	0.0668449	187	7.76131	79.6067
9	19484317	7D	106480797	9.22357e-05	0.0561497	187	7.10087	-93.2395
10	7317388	7D	229508080	0.000560725	0.00534759	187	5.47574	220.344
11	1111995	7D	94405698	0.000849798	0.0347594	187	5.10918	-93.3718

## Sheet: Supp Table S5
Identification of Resistance Sources and Genomic Regions Regulating Spot Blotch Resistance in Asian Bread Wheat (Triticum aestivum L.) via Genome-Wide Association Study
Nikita Aggarwal1, Xinyao He2, Mukesh Rathore1, Farkhandah Jan1, Reyazul Rouf Mir1&3, Vikas Gupta4, Pawan K. Singh2*
1Division og Genetics and Plant Breeding, Faculty of Agriculture, SKUAST-Kashmir, India
2International Maize and Wheat Improvement Center, Texcoco C.P 56237, Mexico
3Centre for Crop and Food Innovation, WA State Agricultural Biotechnology Centre, Murdoch University, Murdoch WA 6150, Australia
4ICAR- Indian Institute of Wheat and Barley Research, Karnal, 132001, Haryana, India
*Corresponding author email address: PK.Singh@cgiar.org
Total number of pages: 35, Total number of figures: 6, Total number of tables: 3
Table S5: List of significant markers (p < 0.001) for spot blotch identified via MLMM for each environment and the mean data.
SB20
S.no.	SNP	Chromosome	Position	P.value	maf	nobs	Rsquare.	effect
1	1090465	1B	55315950	0.000961421	0.379679	187	NA	NA
2	1059546	2A	362300324	0.000153707	0.0534759	187	NA	NA
3	3957261	3A	9539124	0.000803089	0.36631	187	NA	NA
4	5411850	3B	684334097	0.000194217	0.0855615	187	NA	NA
5	3026467	3B	138147411	0.000496587	0.184492	187	NA	NA
6	1695432	3D	561275268	4.01666e-05	0.0909091	187	NA	NA
7	1032435	5A	589275158	3.88617e-05	0.171123	187	NA	NA
8	994016	5A	705576477	8.06144e-05	0.112299	187	NA	NA
9	5411867	5A	588454993	0.000171406	0.31016	187	NA	NA
10	982510	5A	570005001	0.00035523	0.339572	187	NA	NA
11	1091615	5A	569892433	0.000441255	0.441176	187	NA	NA
12	998276	5A	571608103	0.000777898	0.278075	187	NA	NA
13	3952507	5B	378493822	0.000347053	0.112299	187	NA	NA
14	1132786	7B	729996529	9.60429e-05	0.229947	187	NA	NA
15	1228174	7B	68307597	0.000319093	0.0668449	187	NA	NA
16	1115861	7B	412340644	0.000407091	0.393048	187	NA	NA
17	1025127	7B	696833570	0.000580575	0.0427807	187	NA	NA
18	1256458	7B	708835922	0.000946064	0.438503	187	NA	NA
19	3955546	7D	448940063	3.089e-05	0.213904	187	NA	NA
20	3028625	7D	522799067	0.000682021	0.0481283	187	NA	NA
SB21
S.no.	SNP	Chromosome	Position	P.value	maf	nobs	Rsquare.	effect
1	3956671	1A	589921675	0.000894709	0.157754	187	NA	NA
2	3021227	1B	3095149	0.000910472	0.139037	187	NA	NA
3	1079551	3B	4503685	2.69194e-05	0.409091	187	NA	NA
4	5971264	3B	5706840	0.00010553	0.379679	187	NA	NA
5	1037234	3B	681714448	0.000118534	0.106952	187	NA	NA
6	5411850	3B	684334097	0.000347579	0.0855615	187	NA	NA
7	1094450	3B	15370979	0.000634529	0.243316	187	NA	NA
8	1695432	3D	561275268	0.000355122	0.0909091	187	NA	NA
9	1091615	5A	569892433	0.000145913	0.441176	187	NA	NA
10	998276	5A	571608103	0.000288256	0.278075	187	NA	NA
11	994016	5A	705576477	0.00033975	0.112299	187	NA	NA
12	1001892	5A	708250793	0.000956232	0.419786	187	NA	NA
13	1081426	6A	537393211	0.000241853	0.385027	187	NA	NA
14	3064402	6D	474062096	0.000927407	0.0828877	187	NA	NA
15	991437	7A	55313090	0.000616113	0.245989	187	NA	NA
16	1093630	7D	7821651	0.00084729	0.390374	187	NA	NA

## Sheet: Supp Table S6
Identification of Resistance Sources and Genomic Regions Regulating Spot Blotch Resistance in Asian Bread Wheat (Triticum aestivum L.) via Genome-Wide Association Study
Nikita Aggarwal1, Xinyao He2, Mukesh Rathore1, Farkhandah Jan1, Reyazul Rouf Mir1&3, Vikas Gupta4, Pawan K. Singh2*
1Division og Genetics and Plant Breeding, Faculty of Agriculture, SKUAST-Kashmir, India
2International Maize and Wheat Improvement Center, Texcoco C.P 56237, Mexico
3Centre for Crop and Food Innovation, WA State Agricultural Biotechnology Centre, Murdoch University, Murdoch WA 6150, Australia
4ICAR- Indian Institute of Wheat and Barley Research, Karnal, 132001, Haryana, India
*Corresponding author email address: PK.Singh@cgiar.org
Total number of pages: 35, Total number of figures: 6, Total number of tables: 3
Table S6: List of significant markers (p < 0.001) for spot blotch identified via FarmCPU for each environment and the mean data.
SB20
S.no.	SNP	Chromosome	Position	P.value	maf	nobs	Rsquare.	effect
1	3947128	1A	5197370	2.21355e-05	0.203209	187	NA	99.5485
2	2265713	1B	569181168	0.00065428	0.494652	187	NA	-60.1302
3	1120451	1B	660422296	0.00087897	0.385027	187	NA	48.8246
4	989465	2D	9918086	0.000127327	0.147059	187	NA	-108.31
5	1037234	3B	681714448	3.64781e-10	0.106952	187	NA	-129.748
6	1003923	3B	1295732	0.000451857	0.323529	187	NA	55.4942
7	1695432	3D	561275268	2.47371e-13	0.0909091	187	NA	-249.949
8	1113711	4B	528712278	0.000703584	0.475936	187	NA	-49.0442
9	1089380	4B	528712523	0.000744102	0.430481	187	NA	50.698
10	1094331	4D	500806751	1.32939e-08	0.216578	187	NA	-95.5168
11	994016	5A	705576477	4.82211e-06	0.112299	187	NA	-99.0569
12	1696973	5B	552966490	8.14737e-05	0.117647	187	NA	-100.602
13	1103382	5B	414454706	0.000456391	0.165775	187	NA	85.4804
14	986620	5B	329719268	0.000696421	0.379679	187	NA	47.3226
15	1111825	6B	39396439	2.35789e-06	0.0935829	187	NA	130.018
16	3026477	6B	482365814	5.70164e-05	0.195187	187	NA	104.235
17	1000220	7A	14557366	2.62037e-05	0.160428	187	NA	-71.7688
18	1228174	7B	68307597	8.6684e-07	0.0668449	187	NA	146.289
19	3222474	7D	92429887	1.29656e-06	0.0721925	187	NA	-150.963
SB21
S.no.	SNP	Chromosome	Position	P.value	maf	nobs	Rsquare.	effect
1	1082710	1A	29894537	2.46888e-06	0.224599	187	NA	76.1662
2	14925014	1A	505598630	0.000296094	0.387701	187	NA	-63.3687
3	1089822	1A	510055341	0.000296558	0.168449	187	NA	73.5207
4	999238	1A	507966111	0.000388171	0.0989305	187	NA	-125.795
5	1094315	1A	508162846	0.000954058	0.181818	187	NA	-69.1271
6	1119832	1A	510055275	0.000977396	0.173797	187	NA	-70.1036
7	1090465	1B	55315950	5.92051e-05	0.379679	187	NA	-75.4949
8	1037234	3B	681714448	4.82064e-06	0.106952	187	NA	-106.457
9	1003923	3B	1295732	1.85313e-05	0.323529	187	NA	81.849
10	7166944	3B	76088223	0.000519746	0.0828877	187	NA	124.183
11	3934373	3B	59896735	0.00091425	0.494652	187	NA	-70.6698
12	1695432	3D	561275268	6.44415e-09	0.0909091	187	NA	-205.343
13	1104932	3D	563758795	0.000526349	0.270053	187	NA	100.375
14	1135868	4B	67928962	0.000712441	0.144385	187	NA	86.2027
15	994016	5A	705576477	1.46895e-06	0.112299	187	NA	-101.652
16	1014130	5A	480985921	4.94979e-06	0.229947	187	NA	-68.8178
17	982983	5A	462417075	0.000844668	0.171123	187	NA	82.3425
18	1123410	5B	38297661	1.34798e-06	0.36631	187	NA	-92.611
19	1017687	5B	267970050	2.26379e-05	0.286096	187	NA	89.9757
20	1249593	5B	552843018	0.000964899	0.34492	187	NA	-50.8327
21	2265444	6A	2309799	2.39864e-06	0.320856	187	NA	-83.3641
22	2258989	6A	535122734	0.000117528	0.347594	187	NA	68.4142
23	1081426	6A	537393211	0.000234259	0.385027	187	NA	64.665
24	1063351	6A	19679784	0.000638933	0.275401	187	NA	64.9364
25	3023872	6D	259023241	1.29412e-06	0.296791	187	NA	-128.318
26	991437	7A	55313090	3.4948e-08	0.245989	187	NA	-109.483
27	3955113	7A	178191240	0.000132995	0.0882353	187	NA	162.477
28	1039347	7A	668715814	0.000831066	0.131016	187	NA	-88.3986
29	1109163	7B	49027012	0.000597546	0.109626	187	NA	-66.7438
SBAv
S.no.	SNP	Chromosome	Position	P.value	maf	nobs	Rsquare.	effect
1	1036633	1B	613083288	0.000889067	0.473262	187	NA	-48.5184
2	997944	4B	651781309	0.000376171	0.454545	187	NA	30.6495
3	1014130	5A	480985921	0.000187733	0.229947	187	NA	33.8377
4	1074330	7D	94600099	0.000588619	0.0668449	187	NA	73.3935
5	19484317	7D	106480797	0.000814164	0.0561497	187	NA	-83.8375

## Sheet: Supp Table S7
Identification of Resistance Sources and Genomic Regions Regulating Spot Blotch Resistance in Asian Bread Wheat (Triticum aestivum L.) via Genome-Wide Association Study
Nikita Aggarwal1, Xinyao He2, Mukesh Rathore1, Farkhandah Jan1, Reyazul Rouf Mir1&3, Vikas Gupta4, Pawan K. Singh2*
1Division og Genetics and Plant Breeding, Faculty of Agriculture, SKUAST-Kashmir, India
2International Maize and Wheat Improvement Center, Texcoco C.P 56237, Mexico
3Centre for Crop and Food Innovation, WA State Agricultural Biotechnology Centre, Murdoch University, Murdoch WA 6150, Australia
4ICAR- Indian Institute of Wheat and Barley Research, Karnal, 132001, Haryana, India
*Corresponding author email address: PK.Singh@cgiar.org
Total number of pages: 35, Total number of figures: 6, Total number of tables: 3
Table S7: List of significant markers (p < 0.001) for days to heading identified via GLM for each environment and the mean data.
DH20
S.no.	SNP	Chromosome	Position	P.value	maf	nobs	Rsquare.	effect
1	1014655	1A	533865814	0.000592891	0.245989	187	4.83539	2.28449
2	1150205	1A	588310278	0.000595164	0.104278	187	4.83238	2.97288
3	1106916	1A	578929755	0.000837519	0.0882353	187	4.56412	-3.24903
4	985057	1A	569265543	0.000946549	0.34492	187	4.46848	-1.91396
5	3948452	1B	633664505	3.1535e-05	0.382353	187	7.20999	3.30624
6	3064679	1B	673337187	0.000191004	0.245989	187	5.7378	-2.61822
7	1125875	1D	410732952	0.000342417	0.494652	187	5.27036	-2.05219
8	1117337	1D	406685060	0.000390989	0.44385	187	5.16484	-2.06152
9	3064664	2A	19776473	8.0436e-06	0.363636	187	8.35473	3.24873
10	1059546	2A	362300324	7.38369e-05	0.0534759	187	6.5092	6.4459
11	1206128	2A	17292137	0.00017821	0.243316	187	5.79364	2.68459
12	3026123	2A	7848569	0.000347762	0.23262	187	5.25802	-2.49744
13	3955868	2A	106815147	0.000510249	0.0588235	187	4.95387	-3.84514
14	1091069	2A	528700315	0.00054809	0.0721925	187	4.89736	-3.72788
15	3030374	2A	18665467	0.000844685	0.219251	187	4.55746	-2.38948
16	1092886	2A	19081641	0.000875323	0.251337	187	4.52959	2.32616
17	3943682	2B	13732848	8.48673e-05	0.203209	187	6.39542	4.73936
18	5411524	2B	24829054	0.000452251	0.237968	187	5.04935	2.4932
19	1125512	2B	46814022	0.00066621	0.318182	187	4.74362	2.4834
20	3948116	2B	28015855	0.000700072	0.251337	187	4.70466	2.39773
21	1082670	2B	783647376	0.000874816	0.387701	187	4.53004	-2.20909
22	4262222	2D	9194773	2.06788e-06	0.139037	187	9.51552	-6.20295
23	3943750	2D	16317522	7.07027e-05	0.144385	187	6.54469	5.11661
24	3940780	2D	11042784	0.000121105	0.120321	187	6.10605	5.15701
25	1020730	2D	392459	0.000130622	0.112299	187	6.04471	5.29628
26	3940894	2D	5485523	0.000218874	0.114973	187	5.62829	5.04486
27	1030280	2D	92711	0.000556443	0.270053	187	4.88542	2.37961
28	989465	2D	9918086	0.000591087	0.147059	187	4.83779	3.9505
29	4990815	2D	546722988	0.000689065	0.216578	187	4.71711	-3.53771
30	987207	2D	12805805	0.000856643	0.219251	187	4.54646	3.22616
31	1096524	2D	639456179	0.000901869	0.163102	187	4.50624	-3.59253
32	1018354	3A	707949273	0.000787159	0.275401	187	4.61268	-2.20666
33	3026467	3B	138147411	6.35446e-05	0.184492	187	6.63216	-2.88673
34	5411850	3B	684334097	9.56488e-05	0.0855615	187	6.2979	5.2926
35	1037234	3B	681714448	0.000106379	0.106952	187	6.21136	3.17885
36	1021973	3B	747935060	0.000120952	0.131016	187	6.10708	4.54728
37	1025418	3B	689550602	0.000773761	0.339572	187	4.62613	-2.18597
38	1000905	3B	23307677	0.000790609	0.160428	187	4.60925	-2.69811
39	5324663	3B	773268424	0.000846505	0.0882353	187	4.55577	-3.50797
40	1218956	3B	23386900	0.000934551	0.256684	187	4.47844	-2.8111
41	982332	3B	834778406	0.000996669	0.307487	187	4.42823	1.96241
42	1695432	3D	561275268	0.000193095	0.0909091	187	5.72903	4.819
43	1864821	4A	46620668	0.000186102	0.451872	187	5.75873	-2.00851
44	1213856	4A	4566264	0.000698471	0.328877	187	4.70646	-1.95061
45	2276745	4D	511884151	0.00036281	0.13369	187	5.2243	-3.70201
46	5411867	5A	588454993	4.684e-09	0.31016	187	14.9836	-3.44524
47	1091615	5A	569892433	2.44995e-07	0.441176	187	11.3823	-3.47965
48	4404915	5A	588152360	1.19161e-06	0.446524	187	9.99284	2.51637
49	1141498	5A	587061444	1.46101e-06	0.486631	187	9.81593	-3.69099
50	982510	5A	570005001	2.16593e-06	0.339572	187	9.47557	2.6826
51	1106357	5A	590251199	2.85331e-06	0.475936	187	9.2384	2.57457
52	1092605	5A	567587471	3.80219e-06	0.312834	187	8.99231	2.64818
53	998276	5A	571608103	8.62247e-06	0.278075	187	8.29594	2.83008
54	1135154	5A	586576874	1.18553e-05	0.307487	187	8.02735	-2.81588
55	993328	5A	572139916	3.64231e-05	0.379679	187	7.09062	2.62328
56	1128853	5A	599568343	5.12702e-05	0.494652	187	6.80849	-2.4489
57	3064895	5A	609462371	6.50284e-05	0.449198	187	6.61323	2.21215
58	3064855	5A	705217979	0.00011199	0.34492	187	6.16958	2.54818
59	1025762	5A	494364809	0.000121959	0.243316	187	6.10034	-5.1707
60	1097759	5A	665298247	0.000236598	0.15508	187	5.5658	-2.76843
61	1694759	5A	597221102	0.000280162	0.449198	187	5.43048	-1.96849
62	987242	5A	572474721	0.000308305	0.283422	187	5.35402	2.1482
63	4911072	5A	592958940	0.000579024	0.368984	187	4.85405	2.32648
64	7343342	5A	514570579	0.000627964	0.109626	187	4.79013	4.51336
65	1237543	5A	514430780	0.000965662	0.280749	187	4.45288	3.38784
66	992845	5B	491850952	4.69625e-05	0.497326	187	6.88076	2.19102
67	1112545	5B	44475835	0.000114195	0.387701	187	6.15374	-2.69783
68	982446	5B	658068249	0.000131894	0.243316	187	6.03685	-2.28252
69	4405555	5B	44538522	0.000156614	0.42246	187	5.89788	2.3455
70	14822704	5B	364557473	0.00024405	0.235294	187	5.54094	3.24781
71	2257289	5B	490866807	0.000475435	0.262032	187	5.00976	2.39278
72	3946190	5B	659187472	0.000517839	0.278075	187	4.9422	2.08932
73	986240	5B	43639090	0.000548391	0.449198	187	4.89693	1.79457
74	4991398	5B	579440903	0.000636983	0.358289	187	4.7789	1.97682
75	1072290	5B	588444474	0.000861523	0.446524	187	4.54202	2.14667
76	5411928	5D	393309431	8.05687e-05	0.497326	187	6.43786	2.90694
77	3950212	5D	413173772	0.000144264	0.0989305	187	5.96428	3.83569
78	2252899	5D	410187219	0.000328171	0.0775401	187	5.30422	4.50872
79	4022577	5D	411604629	0.00069933	0.278075	187	4.70549	3.39658
80	5324282	5D	492654884	0.00081077	0.205882	187	4.58953	-3.4945
81	2256226	6A	600461428	4.84329e-05	0.128342	187	6.85536	3.04256
82	3064371	6A	10071661	7.60936e-05	0.160428	187	6.48457	3.41979
83	3023468	6A	602484722	0.000133118	0.491979	187	6.02937	-2.17459
84	2258509	6A	600737360	0.000168124	0.229947	187	5.84063	-2.80131
85	1144836	6A	600968784	0.000505522	0.374332	187	4.96122	1.96989
86	1038214	6A	602393016	0.00054944	0.473262	187	4.89542	-2.08058
87	1022846	6A	572332554	0.000801725	0.0748663	187	4.59832	-3.58729
88	3026477	6B	482365814	4.06208e-06	0.195187	187	8.93578	-5.5001
89	1119582	6B	601364038	1.35171e-05	0.139037	187	7.91706	-3.93528
90	1003047	6B	479250777	0.00012134	0.438503	187	6.10448	2.55199
91	7354121	6B	519483769	0.000248281	0.0427807	187	5.52716	6.93812
92	1083230	6B	185891743	0.000315266	0.467914	187	5.33621	2.30684
93	4992135	6B	676862539	0.000428369	0.320856	187	5.09236	1.97037
94	2263252	6B	479137795	0.000659145	0.465241	187	4.752	2.14644
95	1147527	6B	303297208	0.000798699	0.0935829	187	4.60128	3.79779
96	1074362	6D	473886208	6.52208e-05	0.0935829	187	6.61081	-5.32412
97	1210980	6D	13502426	6.78287e-05	0.0909091	187	6.57868	-4.37862
98	1026575	6D	170947569	0.000424865	0.312834	187	5.09887	3.16579
99	4019649	6D	27617581	0.0006619	0.221925	187	4.74872	3.07164
100	1125806	7A	174683355	0.000265192	0.26738	187	5.4744	2.73294
101	5579516	7A	89538338	0.000938112	0.438503	187	4.47547	2.07203
102	3222475	7B	35909424	0.000160114	0.205882	187	5.88003	-3.71124
103	1045916	7B	63647097	0.000216357	0.331551	187	5.63758	2.48587
104	1082087	7B	684797734	0.000216776	0.208556	187	5.63602	-2.75793
105	1151516	7B	49026946	0.000269608	0.221925	187	5.46119	-2.25416
106	3064849	7B	40362222	0.000299202	0.483957	187	5.37795	2.23114
107	3064507	7B	510675623	0.000324326	0.475936	187	5.31361	2.27606
108	3021533	7B	39261292	0.000388383	0.491979	187	5.17015	-2.21856
109	2262867	7B	702460518	0.000551711	0.286096	187	4.89216	-2.5536
110	1228174	7B	68307597	0.000682093	0.0668449	187	4.7251	-3.69073
111	1863450	7B	651951382	0.000833102	0.168449	187	4.56826	3.00356
112	1220962	7B	39624410	0.0008845	0.486631	187	4.52144	-2.00396
113	2258752	7B	38723528	0.000966588	0.494652	187	4.45213	2.23672
114	1021156	7D	68239487	0.000751163	0.15508	187	4.64937	-4.13393
115	1267540	7D	641435187	0.000833581	0.264706	187	4.56781	-2.86377
116	3026220	7D	502650330	0.000975309	0.425134	187	4.44513	-3.53671
DH21
S.no.	SNP	Chromosome	Position	P.value	maf	nobs	Rsquare.	effect
	3222161	1A	26192184	0.000573765	0.147059	187	4.8525	-2.3942
	984063	1B	672586288	2.09859e-05	0.0641711	187	7.5352	5.05837
	1090465	1B	55315950	0.000963963	0.379679	187	4.44625	1.82071
	981695	1D	410815048	0.000247318	0.438503	187	5.52034	-2.16685
	1261539	2A	527307626	4.09514e-05	0.205882	187	6.98119	3.2858
	1090706	2A	778062835	0.000431539	0.0695187	187	5.07737	3.37979
	995632	2A	777443590	0.000746	0.235294	187	4.64642	2.12233
	1082485	2B	245945285	0.000513197	0.0802139	187	4.94042	3.17098
	1215338	2B	661616804	0.000819006	0.350267	187	4.57338	1.51348
	1865123	2D	549812658	0.000689904	0.200535	187	4.70767	-3.13302
	1260377	3A	751000345	0.000857387	0.0668449	187	4.53761	-4.38293
	2268570	3B	841026732	0.000588759	0.256684	187	4.8322	1.91105
	1058625	3B	767452748	0.000846852	0.0374332	187	4.54726	4.57791
	1695432	3D	561275268	1.87257e-05	0.0909091	187	7.6302	4.44746
	3953491	3D	562291434	3.16411e-05	0.00802139	187	7.19425	-12.8533
	4988918	4A	125665467	7.96562e-05	0.44385	187	6.43558	2.64745
	1061495	4A	630856615	0.000203955	0.0454545	187	5.6748	-5.07417
	1666852	4B	652372380	0.000403889	0.0187166	187	5.12982	6.32277
	4404915	5A	588152360	7.07743e-06	0.446524	187	8.44792	1.85026
	993328	5A	572139916	7.33743e-06	0.379679	187	8.41739	2.2857
	5411867	5A	588454993	3.66564e-05	0.31016	187	7.07261	-1.8929
	998276	5A	571608103	5.33066e-05	0.278075	187	6.76426	2.04363
	987242	5A	572474721	5.6086e-05	0.283422	187	6.72255	1.925
	1106357	5A	590251199	9.89648e-05	0.475936	187	6.25887	1.69466
	1091615	5A	569892433	0.000105015	0.441176	187	6.21067	-2.0555
	3064855	5A	705217979	0.000245316	0.34492	187	5.52684	1.92871
	1141498	5A	587061444	0.000276931	0.486631	187	5.42998	-2.19535
	982510	5A	570005001	0.000279414	0.339572	187	5.42285	1.62291
	1135154	5A	586576874	0.000344913	0.307487	187	5.25511	-1.82199
	1125684	5A	594921942	0.000578109	0.197861	187	4.84657	1.91171
	1127308	5A	58940209	0.000603861	0.0989305	187	4.81228	2.46352
	1079513	5A	663989214	0.000676501	0.0160428	187	4.72306	-5.72052
	7343342	5A	514570579	0.000775819	0.109626	187	4.61574	3.54303
	1020359	5A	686866848	0.000945422	0.291444	187	4.46138	1.82999
	1017110	5B	168542728	0.000110702	0.040107	187	6.16788	-5.69402
	1304582	5B	496284114	0.000318468	0.0855615	187	5.31857	-3.8949
	3021069	5B	534788305	0.000391455	0.147059	187	5.15461	3.54396
	1062670	5B	497727767	0.000508572	0.0909091	187	4.94756	-2.54403
	992845	5B	491850952	0.000829742	0.497326	187	4.56321	1.42689
	1044826	5B	563248260	0.000970112	0.139037	187	4.4413	-2.32647
	5324282	5D	492654884	0.000318967	0.205882	187	5.31732	-3.00798
	1076931	5D	555938499	0.000525878	0.224599	187	4.92117	1.78307
	1126446	5D	443472183	0.000527863	0.294118	187	4.91819	-1.65066
	1126216	6A	528046601	0.000194173	0.358289	187	5.71426	1.83864
	2256226	6A	600461428	0.000915743	0.128342	187	4.48624	1.96831
	2258509	6A	600737360	0.000942023	0.229947	187	4.46419	-1.95853
	2257814	6B	673877324	0.000229996	0.125668	187	5.57846	2.95551
	2255903	7A	115952714	0.000271368	0.179144	187	5.44618	-2.17805
	4909439	7A	679397147	0.000331419	0.229947	187	5.28685	2.34649
	1208614	7A	112518752	0.000388221	0.192513	187	5.16119	-1.8248
	1034124	7A	116480597	0.000529001	0.0828877	187	4.9165	-3.74656
	7351561	7A	116148253	0.000973318	0.165775	187	4.43873	-1.92641
	1151516	7B	49026946	0.000165405	0.221925	187	5.84326	-1.86465
	1045916	7B	63647097	0.000248317	0.331551	187	5.51712	1.9666
	3021234	7B	542307555	0.00041998	0.318182	187	5.09886	1.64308
	3385467	7B	128859025	0.000657122	0.256684	187	4.74587	-2.38692
	1128536	7B	714143233	0.000931874	0.459893	187	4.47263	1.42578
	1863450	7B	651951382	0.00093332	0.168449	187	4.47142	2.37635
	3955546	7D	448940063	9.08755e-05	0.213904	187	6.32822	3.32547
DHAv
S.no.	SNP	Chromosome	Position	P.value	maf	nobs	Rsquare.	effect
	4991395	1A	1868746	0.000221071	0.128342	187	7.7572	0.923818
	1000376	1A	15401223	0.000639486	0.328877	187	6.59168	0.684615
	3570144	2A	769562846	0.000419888	0.0775401	187	7.05046	-1.03359
	3027945	2B	140372621	0.000380923	0.0561497	187	7.15722	-1.19957
	2253534	2B	465913735	0.000547327	0.21123	187	6.76095	0.578469
	1126635	2D	11305792	0.000389742	0.0481283	187	7.13211	1.87826
	4262126	3A	400197673	0.000465712	0.00802139	187	6.93715	3.41742
	4393686	4B	650032586	0.000513443	0.403743	187	6.83062	-0.466192
	3028384	4B	418896295	0.00096648	0.398396	187	6.14504	0.701215
	5355906	6A	36387006	0.000764378	0.179144	187	6.39828	-0.814589

## Sheet: Supp Table S8
Identification of Resistance Sources and Genomic Regions Regulating Spot Blotch Resistance in Asian Bread Wheat (Triticum aestivum L.) via Genome-Wide Association Study
Nikita Aggarwal1, Xinyao He2, Mukesh Rathore1, Farkhandah Jan1, Reyazul Rouf Mir1&3, Vikas Gupta4, Pawan K. Singh2*
1Division og Genetics and Plant Breeding, Faculty of Agriculture, SKUAST-Kashmir, India
2International Maize and Wheat Improvement Center, Texcoco C.P 56237, Mexico
3Centre for Crop and Food Innovation, WA State Agricultural Biotechnology Centre, Murdoch University, Murdoch WA 6150, Australia
4ICAR- Indian Institute of Wheat and Barley Research, Karnal, 132001, Haryana, India
*Corresponding author email address: PK.Singh@cgiar.org
Total number of pages: 35, Total number of figures: 6, Total number of tables: 3
Table S8: List of significant markers (p < 0.001) for days to heading identified via CMLM for each environment and the mean data.
DH20
S.no.	SNP	Chromosome	Position	P.value	maf	nobs	Rsquare.	effect
1	1342563	1A	493578222	0.000582813	0.179144	187	4.13636	-3.78331
2	4262222	2D	9194773	0.000766524	0.139037	187	3.95261	-5.65623
3	5411850	3B	684334097	0.000248353	0.0855615	187	4.71475	5.75399
4	5411867	5A	588454993	1.39419e-08	0.31016	187	11.9198	-4.25255
5	1091615	5A	569892433	1.35687e-06	0.441176	187	8.42818	-3.7255
6	1092605	5A	567587471	5.0595e-05	0.312834	187	5.81729	2.73759
7	1141498	5A	587061444	7.0172e-05	0.486631	187	5.58821	-3.5572
8	4404915	5A	588152360	0.000133826	0.446524	187	5.13969	2.33506
9	982510	5A	570005001	0.000341098	0.339572	187	4.4985	2.35154
10	1106357	5A	590251199	0.000352067	0.475936	187	4.477	2.21239
11	3026776	5A	485831059	0.000614142	0.013369	187	4.10116	8.33095
12	1694759	5A	597221102	0.000911703	0.449198	187	3.83682	-2.21989
13	1072290	5B	588444474	0.000477267	0.446524	187	4.27098	2.19888
14	992845	5B	491850952	0.000526513	0.497326	187	4.20474	2.19465
15	3026477	6B	482365814	1.24713e-05	0.195187	187	6.81137	-6.25817
16	7354121	6B	519483769	0.00016109	0.0427807	187	5.01177	6.4667
17	1187043	7A	35998970	0.000566078	0.15508	187	4.15596	-2.60384
18	988371	7D	71150650	0.000356796	0.040107	187	4.46794	-7.777
DH21
S.no.	SNP	Chromosome	Position	P.value	maf	nobs		effect
1	3020607	1B	562651820	0.00044697	0.0320856	187	4.54741	-4.96045
2	3953491	3D	562291434	0.000477572	0.00802139	187	4.50027	-10.915
3	1695432	3D	561275268	0.000481438	0.0909091	187	4.49453	4.26351
4	1061495	4A	630856615	0.000660918	0.0454545	187	4.26985	-5.20222
5	4404915	5A	588152360	7.99268e-06	0.446524	187	7.5152	2.22803
6	993328	5A	572139916	1.12901e-05	0.379679	187	7.25304	2.36455
7	5411867	5A	588454993	0.000131158	0.31016	187	5.43082	-2.26158
8	987242	5A	572474721	0.000147069	0.283422	187	5.3475	2.06163
9	4911066	5A	582177489	0.000466693	0.427807	187	4.51666	-1.93588
10	998276	5A	571608103	0.000467203	0.278075	187	4.51589	2.01584
11	1106357	5A	590251199	0.000588096	0.475936	187	4.35246	1.72667
DHAv
S.no.	SNP	Chromosome	Position	P.value	maf	nobs	Rsquare.	effect
1	4991395	1A	1868746	0.00045294	0.128342	187	7.01265	0.901926
2	1000376	1A	15401223	0.000697581	0.328877	187	6.53938	0.698386
3	3570144	2A	769562846	0.000491156	0.0775401	187	6.92358	-1.07272
4	3027945	2B	140372621	0.00054335	0.0561497	187	6.81271	-1.16696
5	1126635	2D	11305792	0.000991042	0.0481283	187	6.15763	1.8902
6	4262126	3A	400197673	0.000316806	0.00802139	187	7.40742	3.52153
7	4393686	4B	650032586	0.000920082	0.403743	187	6.23817	-0.470576
8	5355906	6A	36387006	0.000401313	0.179144	187	7.14599	-0.872596

## Sheet: Supp Table S9
Identification of Resistance Sources and Genomic Regions Regulating Spot Blotch Resistance in Asian Bread Wheat (Triticum aestivum L.) via Genome-Wide Association Study
Nikita Aggarwal1, Xinyao He2, Mukesh Rathore1, Farkhandah Jan1, Reyazul Rouf Mir1&3, Vikas Gupta4, Pawan K. Singh2*
1Division og Genetics and Plant Breeding, Faculty of Agriculture, SKUAST-Kashmir, India
2International Maize and Wheat Improvement Center, Texcoco C.P 56237, Mexico
3Centre for Crop and Food Innovation, WA State Agricultural Biotechnology Centre, Murdoch University, Murdoch WA 6150, Australia
4ICAR- Indian Institute of Wheat and Barley Research, Karnal, 132001, Haryana, India
*Corresponding author email address: PK.Singh@cgiar.org
Total number of pages: 35, Total number of figures: 6, Total number of tables: 3
Table S9: List of significant markers (p < 0.001) for days to heading identified via MLM for each environment and the mean data.
DH20
S.no.	SNP	Chromosome	Position	P.value	maf	nobs	Rsquare.	effect
1	1342563	1A	493578222	0.000582813	0.179144	187	4.13636	-3.78331
2	4262222	2D	9194773	0.000766524	0.139037	187	3.95261	-5.65623
3	5411850	3B	684334097	0.000248353	0.0855615	187	4.71475	5.75399
4	5411867	5A	588454993	1.39419e-08	0.31016	187	11.9198	-4.25255
5	1091615	5A	569892433	1.35687e-06	0.441176	187	8.42818	-3.7255
6	1092605	5A	567587471	5.0595e-05	0.312834	187	5.81729	2.73759
7	1141498	5A	587061444	7.0172e-05	0.486631	187	5.58821	-3.5572
8	4404915	5A	588152360	0.000133826	0.446524	187	5.13969	2.33506
9	982510	5A	570005001	0.000341098	0.339572	187	4.4985	2.35154
10	1106357	5A	590251199	0.000352067	0.475936	187	4.477	2.21239
11	3026776	5A	485831059	0.000614142	0.013369	187	4.10116	8.33095
12	1694759	5A	597221102	0.000911703	0.449198	187	3.83682	-2.21989
13	1072290	5B	588444474	0.000477267	0.446524	187	4.27098	2.19888
14	992845	5B	491850952	0.000526513	0.497326	187	4.20474	2.19465
15	3026477	6B	482365814	1.24713e-05	0.195187	187	6.81137	-6.25817
16	7354121	6B	519483769	0.00016109	0.0427807	187	5.01177	6.4667
17	1187043	7A	35998970	0.000566078	0.15508	187	4.15596	-2.60384
18	988371	7D	71150650	0.000356796	0.040107	187	4.46794	-7.777
DH21
S.no.	SNP	Chromosome	Position	P.value	maf	nobs	Rsquare.	effect
1	3020607	1B	562651820	0.00044697	0.0320856	187	4.54741	-4.96045
2	3953491	3D	562291434	0.000477572	0.00802139	187	4.50027	-10.915
3	1695432	3D	561275268	0.000481438	0.0909091	187	4.49453	4.26351
4	1061495	4A	630856615	0.000660918	0.0454545	187	4.26985	-5.20222
5	4404915	5A	588152360	7.99268e-06	0.446524	187	7.5152	2.22803
6	993328	5A	572139916	1.12901e-05	0.379679	187	7.25304	2.36455
7	5411867	5A	588454993	0.000131158	0.31016	187	5.43082	-2.26158
8	987242	5A	572474721	0.000147069	0.283422	187	5.3475	2.06163
9	4911066	5A	582177489	0.000466693	0.427807	187	4.51666	-1.93588
10	998276	5A	571608103	0.000467203	0.278075	187	4.51589	2.01584
11	1106357	5A	590251199	0.000588096	0.475936	187	4.35246	1.72667
DHAv
S.no.	SNP	Chromosome	Position	P.value	maf	nobs	Rsquare.	effect
1	4991395	1A	1868746	0.00045294	0.128342	187	7.01265	0.901926
2	1000376	1A	15401223	0.000697581	0.328877	187	6.53938	0.698386
3	3570144	2A	769562846	0.000491156	0.0775401	187	6.92358	-1.07272
4	3027945	2B	140372621	0.00054335	0.0561497	187	6.81271	-1.16696
5	1126635	2D	11305792	0.000991042	0.0481283	187	6.15763	1.8902
6	4262126	3A	400197673	0.000316806	0.00802139	187	7.40742	3.52153
7	4393686	4B	650032586	0.000920082	0.403743	187	6.23817	-0.470576
8	5355906	6A	36387006	0.000401313	0.179144	187	7.14599	-0.872596

## Sheet: Supp Table S10
Identification of Resistance Sources and Genomic Regions Regulating Spot Blotch Resistance in Asian Bread Wheat (Triticum aestivum L.) via Genome-Wide Association Study
Nikita Aggarwal1, Xinyao He2, Mukesh Rathore1, Farkhandah Jan1, Reyazul Rouf Mir1&3, Vikas Gupta4, Pawan K. Singh2*
1Division og Genetics and Plant Breeding, Faculty of Agriculture, SKUAST-Kashmir, India
2International Maize and Wheat Improvement Center, Texcoco C.P 56237, Mexico
3Centre for Crop and Food Innovation, WA State Agricultural Biotechnology Centre, Murdoch University, Murdoch WA 6150, Australia
4ICAR- Indian Institute of Wheat and Barley Research, Karnal, 132001, Haryana, India
*Corresponding author email address: PK.Singh@cgiar.org
Total number of pages: 35, Total number of figures: 6, Total number of tables: 3
Table S10: List of significant markers (p < 0.001) for days to heading identified via MLMM for each environment and the mean data.
DH20
S.no.	SNP	Chromosome	Position	P.value	maf	nobs	Rsquare.	effect
1	1342563	1A	493578222	0.000926493	0.179144	187	NA	NA
2	989465	2D	9918086	0.000953033	0.147059	187	NA	NA
3	1201603	3A	18133093	0.000173866	0.377005	187	NA	NA
4	3950036	3A	753042893	0.000511738	0.0641711	187	NA	NA
5	1094331	4D	500806751	0.000127307	0.216578	187	NA	NA
6	5411867	5A	588454993	1.07804e-09	0.31016	187	NA	NA
7	1032435	5A	589275158	3.97977e-07	0.171123	187	NA	NA
8	1091615	5A	569892433	7.18507e-07	0.441176	187	NA	NA
9	1020359	5A	686866848	0.000216012	0.291444	187	NA	NA
10	3026776	5A	485831059	0.000324174	0.013369	187	NA	NA
11	1072290	5B	588444474	0.000404156	0.446524	187	NA	NA
12	1034017	5D	23997623	8.90687e-05	0.141711	187	NA	NA
13	1089022	5D	307656776	0.00074955	0.0614973	187	NA	NA
14	1207135	6A	21880685	0.000267348	0.425134	187	NA	NA
15	3034429	6A	2684101	0.00055342	0.200535	187	NA	NA
16	3026477	6B	482365814	8.85831e-08	0.195187	187	NA	NA
17	7354121	6B	519483769	0.000577292	0.0427807	187	NA	NA
DH21
S.no.	SNP	Chromosome	Position	P.value	maf	nobs	Rsquare.	effect
1	3020607	1B	562651820	0.000300661	0.0320856	187	NA	NA
2	1667853	2A	766879744	0.000612954	0.433155	187	NA	NA
3	1214964	3B	487233335	0.000311011	0.0374332	187	NA	NA
4	1127848	3B	436225747	0.000615653	0.0721925	187	NA	NA
5	1035262	3D	207534067	0.000520074	0.0320856	187	NA	NA
6	3953491	3D	562291434	0.000673664	0.00802139	187	NA	NA
7	1695432	3D	561275268	0.000905266	0.0909091	187	NA	NA
8	4404915	5A	588152360	2.31982e-06	0.446524	187	NA	NA
9	993328	5A	572139916	0.000414255	0.379679	187	NA	NA
10	1020359	5A	686866848	0.000549771	0.291444	187	NA	NA
11	3958546	5A	381032729	0.000974069	0.385027	187	NA	NA
12	1217283	5B	498821755	0.000452099	0.136364	187	NA	NA
13	1204508	5B	517431501	0.000738058	0.120321	187	NA	NA
14	1081426	6A	537393211	0.000708689	0.385027	187	NA	NA
15	5577876	6B	447458823	0.000424194	0.0454545	187	NA	NA
16	1039347	7A	668715814	0.000335729	0.131016	187	NA	NA
17	3944129	7B	17091123	0.000239754	0.409091	187	NA	NA
18	1256458	7B	708835922	0.000638702	0.438503	187	NA	NA
DHAv
S.no.	SNP	Chromosome	Position	P.value	maf	nobs	Rsquare.	effect
1	4991395	1A	1868746	0.000292185	0.128342	187	NA	NA
2	1000376	1A	15401223	0.000476888	0.328877	187	NA	NA
3	3570144	2A	769562846	0.000320416	0.0775401	187	NA	NA
4	3027945	2B	140372621	0.000359387	0.0561497	187	NA	NA
5	1126635	2D	11305792	0.000707868	0.0481283	187	NA	NA
6	4262126	3A	400197673	0.000194096	0.00802139	187	NA	NA
7	4393686	4B	650032586	0.000651278	0.403743	187	NA	NA
8	5355906	6A	36387006	0.000254491	0.179144	187	NA	NA
9	1668011	6B	81479486	0.000821389	0.229947	187	NA	NA

[truncated: 9 more sheets: Supp Table S11, Supp Table S12, Supp Table S13, Supp Table S14, Supp Table S15, Supp Table S16, Supp Table S17, Supp Table S18, Supp Table S19]
